# Supplementary material for: RALGAPA1 Deletion in Belgian Shepherd Dogs with Cerebellar Ataxia
Source: Genes (Basel). 2023 Jul 25;14(8):1520. doi: 10.3390/genes14081520 (PMC10454311; doi:10.3390/genes14081520)
Supplement: Supplementary file 1 [file genes-14-01520-s001.zip]

Archive with 7 entries (7 files):
- File_S1_raw_SNV_genotypes.zip
- Table_S1_Public_Genomes.xlsx
- Table_S2_Primer_sequences.xlsx
- Table_S3_linkage_and_homozygosity_data.xlsx
- Table_S4_Private_Variants.xlsx
- Video_S1_affected_puppy.MP4
- Video_S2_affected_adult.MP4
