# Supplementary material for: RALGAPA1 Deletion in Belgian Shepherd Dogs with Cerebellar Ataxia
Source: Genes (Basel). 2023 Jul 25;14(8):1520. doi: 10.3390/genes14081520 (PMC10454311; doi:10.3390/genes14081520)
Supplement: Supplementary file 1 [file genes-14-01520-s001.zip › Table_S2_Primer_sequences.xlsx]

## Sheet: Sheet1
Table S2. Primer sequences used for amplifying the Chr8:14,468,371_14,473,131del4761 variant in RALGAPA1. Coordinates refer to the UU_Cfam_GSD_1.0 reference genome assembly.
Primer Name	Sequence	Length (bp)	Product size (bp)	Tm (ºC)	Start UU_Cfam_GSD_1.0	Stop UU_Cfam_GSD_1.0	Use
Dog_RALGAPA1_F1	GCAAACTTTCAATGAGGCTTTT	22	339	59.8	14468204	14468225	PCR on genomic DNA from blood samples
Dog_RALGAPA1_F2	TATCCTTTTTGCAGGGCATT	20	409	59.5	14472890	14472909	PCR on genomic DNA from blood samples
Dog_RALGAPA1_R	TGAACAAGCTTATTTGAACTGCAT	24	409/339	60.2	14473298	14473275	PCR on genomic DNA from blood samples
Dog_RALGAPA1_FFPE_F1	CAGAGTTGGATATGAAAGAAGCAA	24	152	59.8	14468348	14468370	PCR on genomic DNA from FFPE samples
Dog_RALGAPA1_FFPE_F2	AAAAATCGGTTATGCTTATGTGA	23	130	57.8	14473082	14473105	PCR on genomic DNA from FFPE samples
Dog_RALGAPA1_FFPE_R	GCAGGGTACCTGGGTTTAGAG	21	152/130	60	14473233	14473213	PCR on genomic DNA from FFPE samples
