# Supplementary material for: RALGAPA1 Deletion in Belgian Shepherd Dogs with Cerebellar Ataxia
Source: Genes (Basel). 2023 Jul 25;14(8):1520. doi: 10.3390/genes14081520 (PMC10454311; doi:10.3390/genes14081520)
Supplement: Supplementary file 1 [file genes-14-01520-s001.zip › Table_S3_linkage_and_homozygosity_data.xlsx]

## Sheet: Combined linkage & homozygosity
Table S3. Critical interval derived by intersecting the results from linkage analysis and homozygosity mapping. Coordinates refer to the UU_Cfam_GSD_1.0 assembly
Homozygosity Cases: 2 cases of one family
Chromosome	Start critical interval	Stop critical interval	Size (bp)	SNP Start	SNP Stop	Max LOD
8	14280887	17672308	3391421	TIGRP2P107998_RS9122372	BICF2P806877	1.3514
9	54170177	55311453	1141276	CHR9_54082673	BICF2G630474008	1.3514
16	36465806	37438561	972755	BICF2P535735	BICF2P475329	1.3514
36	3818208	3830036	11828	BICF2P1463964	BICF2G630765569	0.3716
		Total	5517280

## Sheet: Linkage summary
Genome regions that showed positive LOD scores for linkage to cerebellar ataxia in one family
Linkage analysis	Chromosome	Start critical interval	Stop critical interval	Size (bp)	First SNV (critical interval)	Last SNV (critical interval)	Maximum LOD Score	Max Alpha
	4	21788854	30077691	8288837	BICF2P602587	BICF2P375394	1.3514	1
	5	7381792	7452699	70907	BICF2S23634726	BICF2P1029684	0.4484	1
	6	62004732	72174510	10169778	CHR6_61469674	CHR6_71646858	1.3514	1
	7	72209664	75543391	3333727	BICF2P375617	TIGRP2P104444_RS8970464	1.3514	1
	8	14249212	26529939	12280727	BICF2P184492	CHR8_26305513	1.3514	1
	9	47424371	61161909	13737538	BICF2P1168224	-	1.3514	1
	11	69507366	71924984	2417618	BICF2P987381	BICF2G630308106	0.7488	1
	12	58701499	72042188	13340689	BICF2G630120648	TIGRP2P173658_RS9157782	1.3514	1
	15	64241630	64676183	434553	CHR15_63768177	-	1.3514	1
	16	23898224	37438561	13540337	BICF2S23058839	BICF2P475329	1.3514	1
	16	55023783	55550549	526766	CHR16_53982967	CHR16_58881447	0.2123	1
	16	57909779	60362399	2452620	BICF2P471495	-	1.3514	1
	19	41386693	41397423	10730	BICF2P15554	TIGRP2P267033_RS8746642	0.1985	1
	19	41424166	41479732	55566	TIGRP2P267040_RS8505586	BICF2P1128700	0.2173	1
	20	29816429	29858002	41573	BICF2P219030	BICF2P1019405	1.3514	1
	23	1	1031431	1031430	-	BICF2S23626686	0.007	1
	27	3110530	3141515	30985	TIGRP2P356514_RS8660158	BICF2G630154799	0.4996	1
	32	1131798	1256964	125166	CHR32_38698557	CHRUN_JH373239_180633	1.2549	1
	32	1289389	9580417	8291028	BICF2S23345083	BICF2S23115616	1.3514	1
	36	1	3830036	3830035	-	BICF2G630765569	0.3716	1
	36	16867805	22393017	5525212	BICF2S2322073	BICF2G630758420	1.3514	1
Total				99535822

## Sheet: Linkage (raw Merlin output)
Raw output from the Merlin parametric linkage analysis. Positions are given in Mb with respect to the UU_Cfam_GSD_1.0 reference genome assembly.
CHR	POS	LABEL	MODEL	LOD	ALPHA	HLOD
1	0.0013	0.131	Phenotype	-5.2915	0	0
1	0.0015	0.151	Phenotype	-5.2852	0	0
1	0.0017	0.171	Phenotype	-5.2701	0	0
1	0.0019	0.19	Phenotype	-5.3449	0	0
1	0.0021	0.21	Phenotype	-5.4788	0	0
1	0.0021	0.211	Phenotype	-5.4788	0	0
1	0.0021	0.211	Phenotype	-5.4788	0	0
1	0.0021	0.212	Phenotype	-5.4788	0	0
1	0.0021	0.212	Phenotype	-5.4788	0	0
1	0.0022	0.216	Phenotype	-5.4788	0	0
1	0.0022	0.22	Phenotype	-5.4789	0	0
1	0.0022	0.224	Phenotype	-5.4789	0	0
1	0.0023	0.227	Phenotype	-5.4789	0	0
1	0.0023	0.229	Phenotype	-5.4789	0	0
1	0.0023	0.231	Phenotype	-5.4789	0	0
1	0.0023	0.233	Phenotype	-5.4789	0	0
1	0.0023	0.234	Phenotype	-5.4789	0	0
1	0.0024	0.243	Phenotype	-5.4788	0	0
1	0.0025	0.251	Phenotype	-5.4788	0	0
1	0.0026	0.26	Phenotype	-5.4788	0	0
1	0.0027	0.268	Phenotype	-5.4787	0	0
1	0.0027	0.272	Phenotype	-5.4787	0	0
1	0.0027	0.275	Phenotype	-5.4787	0	0
1	0.0028	0.278	Phenotype	-5.4787	0	0
1	0.0028	0.281	Phenotype	-5.4787	0	0
1	0.0029	0.287	Phenotype	-5.4787	0	0
1	0.0029	0.293	Phenotype	-5.4787	0	0
1	0.003	0.298	Phenotype	-5.4787	0	0
1	0.003	0.304	Phenotype	-5.4787	0	0
1	0.0031	0.305	Phenotype	-5.4787	0	0
1	0.0031	0.307	Phenotype	-5.4787	0	0
1	0.0031	0.308	Phenotype	-5.4787	0	0
1	0.0031	0.309	Phenotype	-5.4787	0	0
1	0.0031	0.313	Phenotype	-5.4787	0	0
1	0.0032	0.317	Phenotype	-5.4787	0	0
1	0.0032	0.321	Phenotype	-5.4787	0	0
1	0.0033	0.325	Phenotype	-5.4787	0	0
1	0.0033	0.328	Phenotype	-5.4787	0	0
1	0.0033	0.331	Phenotype	-5.4787	0	0
1	0.0033	0.333	Phenotype	-5.4787	0	0
1	0.0034	0.336	Phenotype	-5.4787	0	0
1	0.0034	0.342	Phenotype	-5.4787	0	0
1	0.0035	0.348	Phenotype	-5.4788	0	0
1	0.0035	0.355	Phenotype	-5.4788	0	0
1	0.0036	0.361	Phenotype	-5.4789	0	0
1	0.0036	0.364	Phenotype	-5.4789	0	0
1	0.0037	0.368	Phenotype	-5.4789	0	0
1	0.0037	0.371	Phenotype	-5.4789	0	0
1	0.0037	0.375	Phenotype	-5.4789	0	0
1	0.0038	0.378	Phenotype	-5.4789	0	0
1	0.0038	0.382	Phenotype	-5.4789	0	0
1	0.0038	0.385	Phenotype	-5.4788	0	0
1	0.0039	0.388	Phenotype	-5.4788	0	0
1	0.0039	0.391	Phenotype	-5.4788	0	0
1	0.0039	0.393	Phenotype	-5.4788	0	0
1	0.004	0.396	Phenotype	-5.4787	0	0
1	0.004	0.398	Phenotype	-5.4787	0	0
1	0.0041	0.411	Phenotype	-5.4786	0	0
1	0.0042	0.423	Phenotype	-5.4785	0	0
1	0.0044	0.435	Phenotype	-5.4785	0	0
1	0.0045	0.448	Phenotype	-5.4784	0	0
1	0.0045	0.449	Phenotype	-5.4784	0	0
1	0.0045	0.451	Phenotype	-5.4784	0	0
1	0.0045	0.453	Phenotype	-5.4784	0	0
1	0.0045	0.454	Phenotype	-5.4784	0	0
1	0.0046	0.457	Phenotype	-5.4784	0	0
1	0.0046	0.46	Phenotype	-5.4784	0	0
1	0.0046	0.463	Phenotype	-5.4784	0	0
1	0.0047	0.466	Phenotype	-5.4784	0	0
1	0.0047	0.469	Phenotype	-5.4784	0	0
1	0.0047	0.473	Phenotype	-5.4784	0	0
1	0.0048	0.476	Phenotype	-5.4784	0	0
1	0.0048	0.48	Phenotype	-5.4784	0	0
1	0.0049	0.486	Phenotype	-5.4784	0	0
1	0.0049	0.492	Phenotype	-5.4784	0	0
1	0.005	0.498	Phenotype	-5.4784	0	0
1	0.005	0.504	Phenotype	-5.4785	0	0
1	0.0052	0.521	Phenotype	-5.4785	0	0
1	0.0054	0.537	Phenotype	-5.4786	0	0
1	0.0055	0.554	Phenotype	-5.4787	0	0
1	0.0057	0.571	Phenotype	-5.479	0	0
1	0.0058	0.58	Phenotype	-5.4789	0	0
1	0.0059	0.589	Phenotype	-5.4788	0	0
1	0.006	0.599	Phenotype	-5.4788	0	0
1	0.0061	0.608	Phenotype	-5.4788	0	0
1	0.0061	0.61	Phenotype	-5.4788	0	0
1	0.0061	0.613	Phenotype	-5.4788	0	0
1	0.0062	0.616	Phenotype	-5.4788	0	0
1	0.0062	0.618	Phenotype	-5.4788	0	0
1	0.0062	0.625	Phenotype	-5.4788	0	0
1	0.0063	0.631	Phenotype	-5.4788	0	0
1	0.0064	0.637	Phenotype	-5.4788	0	0
1	0.0064	0.643	Phenotype	-5.4788	0	0
1	0.0065	0.647	Phenotype	-5.4788	0	0
1	0.0065	0.651	Phenotype	-5.4788	0	0
1	0.0066	0.655	Phenotype	-5.4788	0	0
1	0.0066	0.659	Phenotype	-5.4788	0	0
1	0.0067	0.665	Phenotype	-5.4788	0	0
1	0.0067	0.671	Phenotype	-5.4789	0	0
1	0.0068	0.676	Phenotype	-5.4789	0	0
1	0.0068	0.682	Phenotype	-5.4789	0	0
1	0.0068	0.683	Phenotype	-5.4789	0	0
1	0.0068	0.684	Phenotype	-5.4789	0	0
1	0.0068	0.684	Phenotype	-5.479	0	0
1	0.0069	0.685	Phenotype	-5.479	0	0
1	0.0069	0.695	Phenotype	-5.4789	0	0
1	0.007	0.704	Phenotype	-5.4789	0	0
1	0.0071	0.714	Phenotype	-5.4789	0	0
1	0.0072	0.723	Phenotype	-5.4789	0	0
1	0.0073	0.733	Phenotype	-5.4789	0	0
1	0.0074	0.742	Phenotype	-5.4789	0	0
1	0.0075	0.751	Phenotype	-5.4789	0	0
1	0.0076	0.76	Phenotype	-5.479	0	0
1	0.0076	0.763	Phenotype	-5.479	0	0
1	0.0077	0.766	Phenotype	-5.479	0	0
1	0.0077	0.769	Phenotype	-5.479	0	0
1	0.0077	0.772	Phenotype	-5.479	0	0
1	0.0078	0.777	Phenotype	-5.479	0	0
1	0.0078	0.782	Phenotype	-5.4789	0	0
1	0.0079	0.787	Phenotype	-5.479	0	0
1	0.0079	0.792	Phenotype	-5.479	0	0
1	0.008	0.797	Phenotype	-5.479	0	0
1	0.008	0.801	Phenotype	-5.479	0	0
1	0.0081	0.806	Phenotype	-5.479	0	0
1	0.0081	0.81	Phenotype	-5.479	0	0
1	0.0082	0.817	Phenotype	-5.4789	0	0
1	0.0082	0.823	Phenotype	-5.4789	0	0
1	0.0083	0.83	Phenotype	-5.4789	0	0
1	0.0084	0.837	Phenotype	-5.479	0	0
1	0.0084	0.838	Phenotype	-5.479	0	0
1	0.0084	0.84	Phenotype	-5.479	0	0
1	0.0084	0.842	Phenotype	-5.479	0	0
1	0.0084	0.844	Phenotype	-5.479	0	0
1	0.0085	0.847	Phenotype	-5.479	0	0
1	0.0085	0.851	Phenotype	-5.479	0	0
1	0.0085	0.855	Phenotype	-5.479	0	0
1	0.0086	0.859	Phenotype	-5.479	0	0
1	0.0086	0.861	Phenotype	-5.479	0	0
1	0.0086	0.863	Phenotype	-5.479	0	0
1	0.0086	0.864	Phenotype	-5.479	0	0
1	0.0087	0.866	Phenotype	-5.479	0	0
1	0.0087	0.87	Phenotype	-5.479	0	0
1	0.0087	0.874	Phenotype	-5.479	0	0
1	0.0088	0.878	Phenotype	-5.479	0	0
1	0.0088	0.882	Phenotype	-5.479	0	0
1	0.0088	0.884	Phenotype	-5.479	0	0
1	0.0089	0.886	Phenotype	-5.479	0	0
1	0.0089	0.888	Phenotype	-5.479	0	0
1	0.0089	0.891	Phenotype	-5.479	0	0
1	0.009	0.901	Phenotype	-5.4789	0	0
1	0.0091	0.912	Phenotype	-5.4788	0	0
1	0.0092	0.922	Phenotype	-5.4788	0	0
1	0.0093	0.933	Phenotype	-5.4788	0	0
1	0.0093	0.934	Phenotype	-5.4788	0	0
1	0.0094	0.935	Phenotype	-5.4788	0	0
1	0.0094	0.936	Phenotype	-5.4788	0	0
1	0.0094	0.938	Phenotype	-5.4788	0	0
1	0.0094	0.94	Phenotype	-5.4788	0	0
1	0.0094	0.942	Phenotype	-5.4788	0	0
1	0.0094	0.944	Phenotype	-5.4788	0	0
1	0.0095	0.947	Phenotype	-5.4788	0	0
1	0.0095	0.952	Phenotype	-5.4788	0	0
1	0.0096	0.957	Phenotype	-5.4789	0	0
1	0.0096	0.962	Phenotype	-5.4789	0	0
1	0.0097	0.967	Phenotype	-5.4789	0	0
1	0.0097	0.971	Phenotype	-5.4789	0	0
1	0.0097	0.974	Phenotype	-5.4789	0	0
1	0.0098	0.978	Phenotype	-5.4789	0	0
1	0.0098	0.981	Phenotype	-5.479	0	0
1	0.0099	0.985	Phenotype	-5.4789	0	0
1	0.0099	0.989	Phenotype	-5.4789	0	0
1	0.0099	0.992	Phenotype	-5.4789	0	0
1	0.01	0.996	Phenotype	-5.4789	0	0
1	0.01	0.996	Phenotype	-5.4789	0	0
1	0.01	0.997	Phenotype	-5.4789	0	0
1	0.01	0.997	Phenotype	-5.4789	0	0
1	0.01	0.997	Phenotype	-5.4789	0	0
1	0.01	0.997	Phenotype	-5.4789	0	0
1	0.01	0.997	Phenotype	-5.4789	0	0
1	0.01	0.997	Phenotype	-5.4789	0	0
1	0.01	0.997	Phenotype	-5.4789	0	0
1	0.01	0.998	Phenotype	-5.4789	0	0
1	0.01	1	Phenotype	-5.4789	0	0
1	0.01	1.001	Phenotype	-5.4789	0	0
1	0.01	1.002	Phenotype	-5.4789	0	0
1	0.01	1.004	Phenotype	-5.4789	0	0
1	0.0101	1.005	Phenotype	-5.4789	0	0
1	0.0101	1.006	Phenotype	-5.4789	0	0
1	0.0101	1.008	Phenotype	-5.4789	0	0
1	0.0101	1.011	Phenotype	-5.4789	0	0
1	0.0101	1.014	Phenotype	-5.4789	0	0
1	0.0102	1.017	Phenotype	-5.4789	0	0
1	0.0102	1.02	Phenotype	-5.4789	0	0
1	0.0102	1.02	Phenotype	-5.4789	0	0
1	0.0102	1.021	Phenotype	-5.4789	0	0
1	0.0102	1.021	Phenotype	-5.4789	0	0
1	0.0102	1.021	Phenotype	-5.4789	0	0
1	0.0103	1.027	Phenotype	-5.4789	0	0
1	0.0103	1.033	Phenotype	-5.4789	0	0
1	0.0104	1.04	Phenotype	-5.4789	0	0
1	0.0105	1.046	Phenotype	-5.4789	0	0
1	0.0105	1.048	Phenotype	-5.4789	0	0
1	0.0105	1.051	Phenotype	-5.4789	0	0
1	0.0105	1.053	Phenotype	-5.4789	0	0
1	0.0106	1.056	Phenotype	-5.479	0	0
1	0.0106	1.06	Phenotype	-5.479	0	0
1	0.0106	1.064	Phenotype	-5.479	0	0
1	0.0107	1.068	Phenotype	-5.479	0	0
1	0.0107	1.073	Phenotype	-5.479	0	0
1	0.0108	1.075	Phenotype	-5.479	0	0
1	0.0108	1.078	Phenotype	-5.479	0	0
1	0.0108	1.08	Phenotype	-5.479	0	0
1	0.0108	1.082	Phenotype	-5.479	0	0
1	0.0108	1.083	Phenotype	-5.479	0	0
1	0.0108	1.084	Phenotype	-5.479	0	0
1	0.0108	1.084	Phenotype	-5.479	0	0
1	0.0108	1.085	Phenotype	-5.479	0	0
1	0.0109	1.087	Phenotype	-5.479	0	0
1	0.0109	1.089	Phenotype	-5.479	0	0
1	0.0109	1.091	Phenotype	-5.479	0	0
1	0.0109	1.092	Phenotype	-5.479	0	0
1	0.011	1.095	Phenotype	-5.479	0	0
1	0.011	1.098	Phenotype	-5.479	0	0
1	0.011	1.101	Phenotype	-5.479	0	0
1	0.011	1.104	Phenotype	-5.479	0	0
1	0.0111	1.105	Phenotype	-5.479	0	0
1	0.0111	1.106	Phenotype	-5.479	0	0
1	0.0111	1.107	Phenotype	-5.479	0	0
1	0.0111	1.108	Phenotype	-5.479	0	0
1	0.0112	1.115	Phenotype	-5.4789	0	0
1	0.0112	1.122	Phenotype	-5.4789	0	0
1	0.0113	1.129	Phenotype	-5.4788	0	0
1	0.0114	1.136	Phenotype	-5.4788	0	0
1	0.0114	1.14	Phenotype	-5.4788	0	0
1	0.0114	1.143	Phenotype	-5.4788	0	0
1	0.0115	1.147	Phenotype	-5.4788	0	0
1	0.0115	1.15	Phenotype	-5.4788	0	0
1	0.0116	1.159	Phenotype	-5.4788	0	0
1	0.0117	1.168	Phenotype	-5.4788	0	0
1	0.0118	1.177	Phenotype	-5.4788	0	0
1	0.0119	1.186	Phenotype	-5.4788	0	0
1	0.0119	1.191	Phenotype	-5.4788	0	0
1	0.012	1.196	Phenotype	-5.4788	0	0
1	0.012	1.201	Phenotype	-5.4789	0	0
1	0.0121	1.205	Phenotype	-5.4789	0	0
1	0.0121	1.208	Phenotype	-5.4789	0	0
1	0.0121	1.211	Phenotype	-5.4789	0	0
1	0.0121	1.214	Phenotype	-5.4789	0	0
1	0.0122	1.217	Phenotype	-5.4789	0	0
1	0.0123	1.232	Phenotype	-5.4788	0	0
1	0.0125	1.246	Phenotype	-5.4788	0	0
1	0.0126	1.261	Phenotype	-5.4788	0	0
1	0.0128	1.275	Phenotype	-5.4789	0	0
1	0.0128	1.277	Phenotype	-5.4789	0	0
1	0.0128	1.28	Phenotype	-5.4789	0	0
1	0.0128	1.282	Phenotype	-5.4789	0	0
1	0.0128	1.284	Phenotype	-5.479	0	0
1	0.0129	1.285	Phenotype	-5.479	0	0
1	0.0129	1.287	Phenotype	-5.479	0	0
1	0.0129	1.288	Phenotype	-5.479	0	0
1	0.0129	1.289	Phenotype	-5.479	0	0
1	0.0129	1.291	Phenotype	-5.4789	0	0
1	0.0129	1.293	Phenotype	-5.4789	0	0
1	0.013	1.296	Phenotype	-5.4789	0	0
1	0.013	1.298	Phenotype	-5.4789	0	0
1	0.0131	1.313	Phenotype	-5.4788	0	0
1	0.0133	1.327	Phenotype	-5.4788	0	0
1	0.0134	1.342	Phenotype	-5.4788	0	0
1	0.0136	1.357	Phenotype	-5.4789	0	0
1	0.0136	1.36	Phenotype	-5.4789	0	0
1	0.0136	1.364	Phenotype	-5.4789	0	0
1	0.0137	1.368	Phenotype	-5.4789	0	0
1	0.0137	1.372	Phenotype	-5.479	0	0
1	0.0137	1.373	Phenotype	-5.479	0	0
1	0.0137	1.374	Phenotype	-5.479	0	0
1	0.0137	1.375	Phenotype	-5.479	0	0
1	0.0138	1.376	Phenotype	-5.479	0	0
1	0.0138	1.378	Phenotype	-5.479	0	0
1	0.0138	1.38	Phenotype	-5.479	0	0
1	0.0138	1.382	Phenotype	-5.479	0	0
1	0.0138	1.384	Phenotype	-5.479	0	0
1	0.0138	1.384	Phenotype	-5.479	0	0
1	0.0138	1.385	Phenotype	-5.479	0	0
1	0.0138	1.385	Phenotype	-5.479	0	0
1	0.0139	1.385	Phenotype	-5.479	0	0
1	0.0139	1.385	Phenotype	-5.479	0	0
1	0.0139	1.386	Phenotype	-5.479	0	0
1	0.0139	1.386	Phenotype	-5.479	0	0
1	0.0139	1.386	Phenotype	-5.479	0	0
1	0.0139	1.386	Phenotype	-5.479	0	0
1	0.0139	1.386	Phenotype	-5.479	0	0
1	0.0139	1.386	Phenotype	-5.479	0	0
1	0.0139	1.387	Phenotype	-5.479	0	0
1	0.0139	1.39	Phenotype	-5.4789	0	0
1	0.0139	1.394	Phenotype	-5.4789	0	0
1	0.014	1.398	Phenotype	-5.4789	0	0
1	0.014	1.402	Phenotype	-5.4789	0	0
1	0.0141	1.41	Phenotype	-5.4789	0	0
1	0.0142	1.417	Phenotype	-5.4789	0	0
1	0.0142	1.425	Phenotype	-5.4789	0	0
1	0.0143	1.432	Phenotype	-5.4789	0	0
1	0.0144	1.435	Phenotype	-5.4789	0	0
1	0.0144	1.439	Phenotype	-5.4789	0	0
1	0.0144	1.442	Phenotype	-5.4789	0	0
1	0.0144	1.445	Phenotype	-5.479	0	0
1	0.0145	1.448	Phenotype	-5.4789	0	0
1	0.0145	1.452	Phenotype	-5.4789	0	0
1	0.0146	1.455	Phenotype	-5.4789	0	0
1	0.0146	1.459	Phenotype	-5.479	0	0
1	0.0146	1.462	Phenotype	-5.4789	0	0
1	0.0146	1.465	Phenotype	-5.479	0	0
1	0.0147	1.468	Phenotype	-5.479	0	0
1	0.0147	1.471	Phenotype	-5.479	0	0
1	0.0147	1.474	Phenotype	-5.479	0	0
1	0.0148	1.476	Phenotype	-5.479	0	0
1	0.0148	1.479	Phenotype	-5.4789	0	0
1	0.0148	1.481	Phenotype	-5.4789	0	0
1	0.0149	1.487	Phenotype	-5.4789	0	0
1	0.0149	1.492	Phenotype	-5.4789	0	0
1	0.015	1.498	Phenotype	-5.4789	0	0
1	0.015	1.503	Phenotype	-5.4789	0	0
1	0.0151	1.507	Phenotype	-5.4789	0	0
1	0.0151	1.51	Phenotype	-5.4789	0	0
1	0.0151	1.513	Phenotype	-5.479	0	0
1	0.0152	1.516	Phenotype	-5.479	0	0
1	0.0152	1.519	Phenotype	-5.479	0	0
1	0.0152	1.522	Phenotype	-5.4789	0	0
1	0.0152	1.525	Phenotype	-5.4789	0	0
1	0.0153	1.528	Phenotype	-5.4789	0	0
1	0.0153	1.529	Phenotype	-5.4789	0	0
1	0.0153	1.531	Phenotype	-5.4789	0	0
1	0.0153	1.532	Phenotype	-5.4789	0	0
1	0.0153	1.534	Phenotype	-5.4789	0	0
1	0.0154	1.538	Phenotype	-5.4789	0	0
1	0.0154	1.542	Phenotype	-5.4789	0	0
1	0.0155	1.546	Phenotype	-5.4789	0	0
1	0.0155	1.55	Phenotype	-5.479	0	0
1	0.0155	1.551	Phenotype	-5.479	0	0
1	0.0155	1.552	Phenotype	-5.479	0	0
1	0.0155	1.554	Phenotype	-5.479	0	0
1	0.0155	1.555	Phenotype	-5.479	0	0
1	0.0156	1.558	Phenotype	-5.479	0	0
1	0.0156	1.56	Phenotype	-5.479	0	0
1	0.0156	1.563	Phenotype	-5.479	0	0
1	0.0157	1.566	Phenotype	-5.479	0	0
1	0.0157	1.57	Phenotype	-5.479	0	0
1	0.0157	1.573	Phenotype	-5.479	0	0
1	0.0158	1.577	Phenotype	-5.479	0	0
1	0.0158	1.58	Phenotype	-5.479	0	0
1	0.0159	1.586	Phenotype	-5.4789	0	0
1	0.0159	1.592	Phenotype	-5.4789	0	0
1	0.016	1.599	Phenotype	-5.4789	0	0
1	0.016	1.605	Phenotype	-5.4789	0	0
1	0.0161	1.607	Phenotype	-5.4789	0	0
1	0.0161	1.61	Phenotype	-5.479	0	0
1	0.0161	1.612	Phenotype	-5.479	0	0
1	0.0161	1.615	Phenotype	-5.479	0	0
1	0.0163	1.629	Phenotype	-5.4789	0	0
1	0.0164	1.643	Phenotype	-5.4789	0	0
1	0.0166	1.658	Phenotype	-5.4789	0	0
1	0.0167	1.672	Phenotype	-5.479	0	0
1	0.0168	1.677	Phenotype	-5.4789	0	0
1	0.0168	1.683	Phenotype	-5.4789	0	0
1	0.0169	1.688	Phenotype	-5.4789	0	0
1	0.0169	1.694	Phenotype	-5.479	0	0
1	0.017	1.695	Phenotype	-5.479	0	0
1	0.017	1.697	Phenotype	-5.479	0	0
1	0.017	1.698	Phenotype	-5.479	0	0
1	0.017	1.7	Phenotype	-5.479	0	0
1	0.017	1.702	Phenotype	-5.4789	0	0
1	0.017	1.704	Phenotype	-5.4789	0	0
1	0.0171	1.706	Phenotype	-5.4789	0	0
1	0.0171	1.708	Phenotype	-5.4789	0	0
1	0.0171	1.712	Phenotype	-5.4789	0	0
1	0.0172	1.716	Phenotype	-5.4789	0	0
1	0.0172	1.72	Phenotype	-5.4789	0	0
1	0.0172	1.724	Phenotype	-5.479	0	0
1	0.0173	1.726	Phenotype	-5.4789	0	0
1	0.0173	1.728	Phenotype	-5.4789	0	0
1	0.0173	1.729	Phenotype	-5.4789	0	0
1	0.0173	1.731	Phenotype	-5.4789	0	0
1	0.0174	1.738	Phenotype	-5.4789	0	0
1	0.0174	1.745	Phenotype	-5.4788	0	0
1	0.0175	1.751	Phenotype	-5.4788	0	0
1	0.0176	1.758	Phenotype	-5.4788	0	0
1	0.0176	1.764	Phenotype	-5.4788	0	0
1	0.0177	1.77	Phenotype	-5.4787	0	0
1	0.0178	1.776	Phenotype	-5.4787	0	0
1	0.0178	1.782	Phenotype	-5.4787	0	0
1	0.018	1.798	Phenotype	-5.4787	0	0
1	0.0181	1.815	Phenotype	-5.4787	0	0
1	0.0183	1.831	Phenotype	-5.4787	0	0
1	0.0185	1.847	Phenotype	-5.4789	0	0
1	0.0185	1.853	Phenotype	-5.4788	0	0
1	0.0186	1.859	Phenotype	-5.4788	0	0
1	0.0186	1.864	Phenotype	-5.4788	0	0
1	0.0187	1.87	Phenotype	-5.4787	0	0
1	0.0187	1.875	Phenotype	-5.4787	0	0
1	0.0188	1.88	Phenotype	-5.4786	0	0
1	0.0189	1.885	Phenotype	-5.4786	0	0
1	0.0189	1.89	Phenotype	-5.4786	0	0
1	0.0189	1.893	Phenotype	-5.4786	0	0
1	0.019	1.895	Phenotype	-5.4785	0	0
1	0.019	1.898	Phenotype	-5.4785	0	0
1	0.019	1.901	Phenotype	-5.4785	0	0
1	0.019	1.903	Phenotype	-5.4785	0	0
1	0.0191	1.905	Phenotype	-5.4785	0	0
1	0.0191	1.907	Phenotype	-5.4785	0	0
1	0.0191	1.91	Phenotype	-5.4785	0	0
1	0.0192	1.918	Phenotype	-5.4784	0	0
1	0.0193	1.926	Phenotype	-5.4784	0	0
1	0.0193	1.934	Phenotype	-5.4784	0	0
1	0.0194	1.942	Phenotype	-5.4784	0	0
1	0.0195	1.954	Phenotype	-5.4784	0	0
1	0.0197	1.966	Phenotype	-5.4784	0	0
1	0.0198	1.978	Phenotype	-5.4784	0	0
1	0.0199	1.989	Phenotype	-5.4785	0	0
1	0.02	1.998	Phenotype	-5.4786	0	0
1	0.0201	2.006	Phenotype	-5.4786	0	0
1	0.0201	2.014	Phenotype	-5.4787	0	0
1	0.0202	2.022	Phenotype	-5.4788	0	0
1	0.0203	2.026	Phenotype	-5.4788	0	0
1	0.0203	2.031	Phenotype	-5.4788	0	0
1	0.0204	2.036	Phenotype	-5.4788	0	0
1	0.0204	2.041	Phenotype	-5.4789	0	0
1	0.0207	2.065	Phenotype	-5.4785	0	0
1	0.0209	2.09	Phenotype	-5.4784	0	0
1	0.0211	2.114	Phenotype	-5.4784	0	0
1	0.0214	2.138	Phenotype	-5.4785	0	0
1	0.0214	2.141	Phenotype	-5.4785	0	0
1	0.0214	2.144	Phenotype	-5.4785	0	0
1	0.0215	2.147	Phenotype	-5.4785	0	0
1	0.0215	2.149	Phenotype	-5.4785	0	0
1	0.0217	2.167	Phenotype	-5.4784	0	0
1	0.0218	2.185	Phenotype	-5.4784	0	0
1	0.022	2.203	Phenotype	-5.4785	0	0
1	0.0222	2.22	Phenotype	-5.4786	0	0
1	0.0222	2.224	Phenotype	-5.4786	0	0
1	0.0223	2.227	Phenotype	-5.4786	0	0
1	0.0223	2.23	Phenotype	-5.4786	0	0
1	0.0223	2.233	Phenotype	-5.4787	0	0
1	0.0224	2.238	Phenotype	-5.4787	0	0
1	0.0224	2.242	Phenotype	-5.4787	0	0
1	0.0225	2.247	Phenotype	-5.4787	0	0
1	0.0225	2.252	Phenotype	-5.4787	0	0
1	0.0225	2.254	Phenotype	-5.4787	0	0
1	0.0226	2.257	Phenotype	-5.4787	0	0
1	0.0226	2.26	Phenotype	-5.4787	0	0
1	0.0226	2.263	Phenotype	-5.4787	0	0
1	0.0227	2.266	Phenotype	-5.4788	0	0
1	0.0227	2.269	Phenotype	-5.4788	0	0
1	0.0227	2.272	Phenotype	-5.4788	0	0
1	0.0228	2.276	Phenotype	-5.4788	0	0
1	0.0228	2.28	Phenotype	-5.4788	0	0
1	0.0229	2.285	Phenotype	-5.4789	0	0
1	0.0229	2.29	Phenotype	-5.4789	0	0
1	0.023	2.295	Phenotype	-5.479	0	0
1	0.023	2.297	Phenotype	-5.479	0	0
1	0.023	2.299	Phenotype	-5.479	0	0
1	0.023	2.3	Phenotype	-5.479	0	0
1	0.023	2.302	Phenotype	-5.479	0	0
1	0.023	2.304	Phenotype	-5.479	0	0
1	0.0231	2.305	Phenotype	-5.479	0	0
1	0.0231	2.307	Phenotype	-5.479	0	0
1	0.0231	2.309	Phenotype	-5.479	0	0
1	0.0231	2.312	Phenotype	-5.4789	0	0
1	0.0231	2.315	Phenotype	-5.4789	0	0
1	0.0232	2.318	Phenotype	-5.4789	0	0
1	0.0232	2.321	Phenotype	-5.4789	0	0
1	0.0232	2.325	Phenotype	-5.4789	0	0
1	0.0233	2.328	Phenotype	-5.4789	0	0
1	0.0233	2.332	Phenotype	-5.4789	0	0
1	0.0234	2.336	Phenotype	-5.4789	0	0
1	0.0234	2.339	Phenotype	-5.4789	0	0
1	0.0234	2.343	Phenotype	-5.4789	0	0
1	0.0235	2.346	Phenotype	-5.4789	0	0
1	0.0235	2.35	Phenotype	-5.4789	0	0
1	0.0235	2.352	Phenotype	-5.4789	0	0
1	0.0235	2.353	Phenotype	-5.4789	0	0
1	0.0236	2.355	Phenotype	-5.4789	0	0
1	0.0236	2.357	Phenotype	-5.4789	0	0
1	0.0236	2.359	Phenotype	-5.4789	0	0
1	0.0236	2.361	Phenotype	-5.4789	0	0
1	0.0236	2.363	Phenotype	-5.4789	0	0
1	0.0237	2.365	Phenotype	-5.479	0	0
1	0.0237	2.369	Phenotype	-5.4789	0	0
1	0.0237	2.373	Phenotype	-5.4789	0	0
1	0.0238	2.377	Phenotype	-5.479	0	0
1	0.0238	2.381	Phenotype	-5.479	0	0
1	0.0238	2.382	Phenotype	-5.479	0	0
1	0.0238	2.384	Phenotype	-5.479	0	0
1	0.0239	2.386	Phenotype	-5.479	0	0
1	0.0239	2.387	Phenotype	-5.479	0	0
1	0.0239	2.391	Phenotype	-5.479	0	0
1	0.0239	2.394	Phenotype	-5.4789	0	0
1	0.024	2.397	Phenotype	-5.4789	0	0
1	0.024	2.4	Phenotype	-5.4789	0	0
1	0.0241	2.408	Phenotype	-5.4789	0	0
1	0.0242	2.416	Phenotype	-5.4789	0	0
1	0.0242	2.424	Phenotype	-5.4789	0	0
1	0.0243	2.431	Phenotype	-5.4789	0	0
1	0.0244	2.442	Phenotype	-5.4788	0	0
1	0.0245	2.453	Phenotype	-5.4788	0	0
1	0.0246	2.463	Phenotype	-5.4788	0	0
1	0.0247	2.474	Phenotype	-5.4788	0	0
1	0.0248	2.476	Phenotype	-5.4788	0	0
1	0.0248	2.477	Phenotype	-5.4788	0	0
1	0.0248	2.479	Phenotype	-5.4788	0	0
1	0.0248	2.481	Phenotype	-5.4788	0	0
1	0.0248	2.485	Phenotype	-5.4788	0	0
1	0.0249	2.489	Phenotype	-5.4788	0	0
1	0.0249	2.493	Phenotype	-5.4788	0	0
1	0.025	2.497	Phenotype	-5.4789	0	0
1	0.025	2.503	Phenotype	-5.4789	0	0
1	0.0251	2.51	Phenotype	-5.4789	0	0
1	0.0252	2.517	Phenotype	-5.4789	0	0
1	0.0252	2.523	Phenotype	-5.4789	0	0
1	0.0253	2.531	Phenotype	-5.4788	0	0
1	0.0254	2.538	Phenotype	-5.4787	0	0
1	0.0255	2.545	Phenotype	-5.4786	0	0
1	0.0255	2.553	Phenotype	-5.4786	0	0
1	0.0256	2.56	Phenotype	-5.4785	0	0
1	0.0257	2.567	Phenotype	-5.4784	0	0
1	0.0257	2.575	Phenotype	-5.4784	0	0
1	0.0258	2.582	Phenotype	-5.4783	0	0
1	0.0258	2.584	Phenotype	-5.4783	0	0
1	0.0259	2.585	Phenotype	-5.4783	0	0
1	0.0259	2.587	Phenotype	-5.4783	0	0
1	0.0259	2.588	Phenotype	-5.4783	0	0
1	0.026	2.603	Phenotype	-5.4781	0	0
1	0.0262	2.617	Phenotype	-5.4781	0	0
1	0.0263	2.632	Phenotype	-5.478	0	0
1	0.0265	2.646	Phenotype	-5.4781	0	0
1	0.0265	2.651	Phenotype	-5.4781	0	0
1	0.0266	2.656	Phenotype	-5.4781	0	0
1	0.0266	2.66	Phenotype	-5.4781	0	0
1	0.0267	2.665	Phenotype	-5.4781	0	0
1	0.0269	2.691	Phenotype	-5.4781	0	0
1	0.0272	2.716	Phenotype	-5.4782	0	0
1	0.0274	2.741	Phenotype	-5.4784	0	0
1	0.0277	2.767	Phenotype	-5.4788	0	0
1	0.0277	2.772	Phenotype	-5.4789	0	0
1	0.0278	2.777	Phenotype	-5.4789	0	0
1	0.0278	2.783	Phenotype	-5.4789	0	0
1	0.0279	2.788	Phenotype	-5.479	0	0
1	0.028	2.797	Phenotype	-5.4788	0	0
1	0.0281	2.806	Phenotype	-5.4786	0	0
1	0.0282	2.816	Phenotype	-5.4785	0	0
1	0.0282	2.825	Phenotype	-5.4784	0	0
1	0.0284	2.836	Phenotype	-5.4782	0	0
1	0.0285	2.848	Phenotype	-5.478	0	0
1	0.0286	2.859	Phenotype	-5.4779	0	0
1	0.0287	2.871	Phenotype	-5.4778	0	0
1	0.0288	2.879	Phenotype	-5.4777	0	0
1	0.0289	2.888	Phenotype	-5.4777	0	0
1	0.029	2.896	Phenotype	-5.4776	0	0
1	0.029	2.904	Phenotype	-5.4776	0	0
1	0.0294	2.945	Phenotype	-5.4772	0	0
1	0.0298	2.985	Phenotype	-5.4772	0	0
1	0.0302	3.025	Phenotype	-5.4776	0	0
1	0.0306	3.065	Phenotype	-5.4784	0	0
1	0.0307	3.074	Phenotype	-5.4785	0	0
1	0.0308	3.082	Phenotype	-5.4786	0	0
1	0.0309	3.091	Phenotype	-5.4788	0	0
1	0.031	3.1	Phenotype	-5.479	0	0
1	0.031	3.1	Phenotype	-5.479	0	0
1	0.031	3.101	Phenotype	-5.479	0	0
1	0.031	3.101	Phenotype	-5.479	0	0
1	0.031	3.102	Phenotype	-5.479	0	0
1	0.0311	3.111	Phenotype	-5.4789	0	0
1	0.0312	3.12	Phenotype	-5.4789	0	0
1	0.0313	3.13	Phenotype	-5.4789	0	0
1	0.0314	3.139	Phenotype	-5.4789	0	0
1	0.0315	3.146	Phenotype	-5.4789	0	0
1	0.0315	3.153	Phenotype	-5.4789	0	0
1	0.0316	3.16	Phenotype	-5.4789	0	0
1	0.0317	3.167	Phenotype	-5.4789	0	0
1	0.0317	3.168	Phenotype	-5.4789	0	0
1	0.0317	3.17	Phenotype	-5.4789	0	0
1	0.0317	3.171	Phenotype	-5.4789	0	0
1	0.0317	3.173	Phenotype	-5.4789	0	0
1	0.0319	3.191	Phenotype	-5.4787	0	0
1	0.0321	3.21	Phenotype	-5.4786	0	0
1	0.0323	3.228	Phenotype	-5.4785	0	0
1	0.0325	3.247	Phenotype	-5.4785	0	0
1	0.0327	3.272	Phenotype	-5.4784	0	0
1	0.033	3.297	Phenotype	-5.4784	0	0
1	0.0332	3.322	Phenotype	-5.4786	0	0
1	0.0335	3.347	Phenotype	-5.479	0	0
1	0.0335	3.349	Phenotype	-5.479	0	0
1	0.0335	3.35	Phenotype	-5.479	0	0
1	0.0335	3.352	Phenotype	-5.4789	0	0
1	0.0335	3.353	Phenotype	-5.4789	0	0
1	0.0336	3.363	Phenotype	-5.4789	0	0
1	0.0337	3.373	Phenotype	-5.4789	0	0
1	0.0338	3.382	Phenotype	-5.4789	0	0
1	0.0339	3.392	Phenotype	-5.4789	0	0
1	0.0339	3.394	Phenotype	-5.4789	0	0
1	0.034	3.396	Phenotype	-5.4789	0	0
1	0.034	3.399	Phenotype	-5.4789	0	0
1	0.034	3.401	Phenotype	-5.4789	0	0
1	0.0341	3.408	Phenotype	-5.4789	0	0
1	0.0342	3.416	Phenotype	-5.4789	0	0
1	0.0342	3.423	Phenotype	-5.4789	0	0
1	0.0343	3.431	Phenotype	-5.4789	0	0
1	0.0344	3.437	Phenotype	-5.4788	0	0
1	0.0344	3.442	Phenotype	-5.4788	0	0
1	0.0345	3.448	Phenotype	-5.4788	0	0
1	0.0345	3.453	Phenotype	-5.4788	0	0
1	0.0346	3.463	Phenotype	-5.4788	0	0
1	0.0347	3.473	Phenotype	-5.4789	0	0
1	0.0348	3.483	Phenotype	-5.4789	0	0
1	0.0349	3.493	Phenotype	-5.479	0	0
1	0.0351	3.512	Phenotype	-5.4773	0	0
1	0.0353	3.532	Phenotype	-5.4756	0	0
1	0.0355	3.552	Phenotype	-5.4739	0	0
1	0.0357	3.571	Phenotype	-5.4723	0	0
1	0.0358	3.582	Phenotype	-5.4714	0	0
1	0.0359	3.592	Phenotype	-5.4705	0	0
1	0.036	3.602	Phenotype	-5.4696	0	0
1	0.0361	3.613	Phenotype	-5.4687	0	0
1	0.0365	3.648	Phenotype	-5.4654	0	0
1	0.0368	3.682	Phenotype	-5.4622	0	0
1	0.0372	3.717	Phenotype	-5.4593	0	0
1	0.0375	3.752	Phenotype	-5.4567	0	0
1	0.0376	3.756	Phenotype	-5.4564	0	0
1	0.0376	3.761	Phenotype	-5.4561	0	0
1	0.0377	3.765	Phenotype	-5.4558	0	0
1	0.0377	3.77	Phenotype	-5.4555	0	0
1	0.0378	3.778	Phenotype	-5.4549	0	0
1	0.0379	3.785	Phenotype	-5.4545	0	0
1	0.0379	3.793	Phenotype	-5.454	0	0
1	0.038	3.801	Phenotype	-5.4535	0	0
1	0.0381	3.813	Phenotype	-5.4526	0	0
1	0.0382	3.825	Phenotype	-5.4518	0	0
1	0.0384	3.836	Phenotype	-5.451	0	0
1	0.0385	3.848	Phenotype	-5.4502	0	0
1	0.0385	3.852	Phenotype	-5.45	0	0
1	0.0386	3.856	Phenotype	-5.4498	0	0
1	0.0386	3.859	Phenotype	-5.4495	0	0
1	0.0386	3.863	Phenotype	-5.4493	0	0
1	0.0388	3.878	Phenotype	-5.4484	0	0
1	0.0389	3.892	Phenotype	-5.4475	0	0
1	0.0391	3.906	Phenotype	-5.4467	0	0
1	0.0392	3.921	Phenotype	-5.446	0	0
1	0.0393	3.926	Phenotype	-5.4457	0	0
1	0.0393	3.931	Phenotype	-5.4454	0	0
1	0.0394	3.936	Phenotype	-5.4452	0	0
1	0.0394	3.941	Phenotype	-5.4449	0	0
1	0.0395	3.947	Phenotype	-5.4446	0	0
1	0.0395	3.952	Phenotype	-5.4444	0	0
1	0.0396	3.958	Phenotype	-5.4441	0	0
1	0.0396	3.963	Phenotype	-5.4439	0	0
1	0.0396	3.963	Phenotype	-5.4438	0	0
1	0.0396	3.964	Phenotype	-5.4438	0	0
1	0.0396	3.964	Phenotype	-5.4438	0	0
1	0.0396	3.964	Phenotype	-5.4438	0	0
1	0.0397	3.969	Phenotype	-5.4436	0	0
1	0.0397	3.974	Phenotype	-5.4433	0	0
1	0.0398	3.979	Phenotype	-5.4431	0	0
1	0.0398	3.984	Phenotype	-5.4429	0	0
1	0.0399	3.987	Phenotype	-5.4428	0	0
1	0.0399	3.99	Phenotype	-5.4427	0	0
1	0.0399	3.993	Phenotype	-5.4426	0	0
1	0.04	3.996	Phenotype	-5.4425	0	0
1	0.04	4.001	Phenotype	-5.4422	0	0
1	0.0401	4.007	Phenotype	-5.442	0	0
1	0.0401	4.013	Phenotype	-5.4418	0	0
1	0.0402	4.019	Phenotype	-5.4416	0	0
1	0.0402	4.02	Phenotype	-5.4416	0	0
1	0.0402	4.022	Phenotype	-5.4415	0	0
1	0.0402	4.023	Phenotype	-5.4414	0	0
1	0.0403	4.025	Phenotype	-5.4414	0	0
1	0.0403	4.028	Phenotype	-5.4413	0	0
1	0.0403	4.03	Phenotype	-5.4412	0	0
1	0.0403	4.033	Phenotype	-5.4411	0	0
1	0.0404	4.036	Phenotype	-5.441	0	0
1	0.0404	4.04	Phenotype	-5.4409	0	0
1	0.0404	4.044	Phenotype	-5.4408	0	0
1	0.0405	4.049	Phenotype	-5.4406	0	0
1	0.0405	4.053	Phenotype	-5.4405	0	0
1	0.0406	4.056	Phenotype	-5.4404	0	0
1	0.0406	4.059	Phenotype	-5.4404	0	0
1	0.0406	4.062	Phenotype	-5.4403	0	0
1	0.0406	4.064	Phenotype	-5.4402	0	0
1	0.0407	4.067	Phenotype	-5.4401	0	0
1	0.0407	4.069	Phenotype	-5.4401	0	0
1	0.0407	4.071	Phenotype	-5.44	0	0
1	0.0407	4.074	Phenotype	-5.44	0	0
1	0.0408	4.079	Phenotype	-5.4398	0	0
1	0.0408	4.084	Phenotype	-5.4397	0	0
1	0.0409	4.089	Phenotype	-5.4396	0	0
1	0.0409	4.095	Phenotype	-5.4395	0	0
1	0.041	4.098	Phenotype	-5.4394	0	0
1	0.041	4.101	Phenotype	-5.4394	0	0
1	0.041	4.105	Phenotype	-5.4393	0	0
1	0.0411	4.108	Phenotype	-5.4393	0	0
1	0.0411	4.114	Phenotype	-5.4392	0	0
1	0.0412	4.12	Phenotype	-5.4391	0	0
1	0.0413	4.125	Phenotype	-5.439	0	0
1	0.0413	4.131	Phenotype	-5.4389	0	0
1	0.0414	4.143	Phenotype	-5.4388	0	0
1	0.0415	4.155	Phenotype	-5.4387	0	0
1	0.0417	4.167	Phenotype	-5.4386	0	0
1	0.0418	4.178	Phenotype	-5.4386	0	0
1	0.0418	4.184	Phenotype	-5.4386	0	0
1	0.0419	4.19	Phenotype	-5.4386	0	0
1	0.042	4.196	Phenotype	-5.4386	0	0
1	0.042	4.201	Phenotype	-5.4386	0	0
1	0.042	4.201	Phenotype	-5.4386	0	0
1	0.042	4.202	Phenotype	-5.4386	0	0
1	0.042	4.202	Phenotype	-5.4386	0	0
1	0.042	4.202	Phenotype	-5.4386	0	0
1	0.0421	4.211	Phenotype	-5.4386	0	0
1	0.0422	4.22	Phenotype	-5.4386	0	0
1	0.0423	4.229	Phenotype	-5.4387	0	0
1	0.0424	4.238	Phenotype	-5.4388	0	0
1	0.0424	4.24	Phenotype	-5.4388	0	0
1	0.0424	4.242	Phenotype	-5.4389	0	0
1	0.0424	4.244	Phenotype	-5.4389	0	0
1	0.0425	4.246	Phenotype	-5.4389	0	0
1	0.0425	4.249	Phenotype	-5.4389	0	0
1	0.0425	4.252	Phenotype	-5.439	0	0
1	0.0425	4.255	Phenotype	-5.439	0	0
1	0.0426	4.258	Phenotype	-5.4391	0	0
1	0.0427	4.267	Phenotype	-5.4392	0	0
1	0.0428	4.276	Phenotype	-5.4393	0	0
1	0.0429	4.285	Phenotype	-5.4395	0	0
1	0.0429	4.294	Phenotype	-5.4397	0	0
1	0.043	4.301	Phenotype	-5.4399	0	0
1	0.0431	4.308	Phenotype	-5.44	0	0
1	0.0431	4.314	Phenotype	-5.4402	0	0
1	0.0432	4.321	Phenotype	-5.4404	0	0
1	0.0434	4.339	Phenotype	-5.4408	0	0
1	0.0436	4.357	Phenotype	-5.4414	0	0
1	0.0438	4.375	Phenotype	-5.4421	0	0
1	0.0439	4.393	Phenotype	-5.4429	0	0
1	0.0439	4.393	Phenotype	-5.4429	0	0
1	0.0439	4.393	Phenotype	-5.4429	0	0
1	0.0439	4.394	Phenotype	-5.4429	0	0
1	0.0439	4.394	Phenotype	-5.4429	0	0
1	0.0439	4.394	Phenotype	-5.4429	0	0
1	0.0439	4.394	Phenotype	-5.4429	0	0
1	0.0439	4.394	Phenotype	-5.4429	0	0
1	0.0439	4.394	Phenotype	-5.4429	0	0
1	0.0439	4.394	Phenotype	-5.4429	0	0
1	0.0439	4.394	Phenotype	-5.4429	0	0
1	0.0439	4.394	Phenotype	-5.4429	0	0
1	0.0439	4.395	Phenotype	-5.4429	0	0
1	0.044	4.396	Phenotype	-5.443	0	0
1	0.044	4.397	Phenotype	-5.4431	0	0
1	0.044	4.399	Phenotype	-5.4431	0	0
1	0.044	4.4	Phenotype	-5.4432	0	0
1	0.0441	4.406	Phenotype	-5.4434	0	0
1	0.0441	4.412	Phenotype	-5.4437	0	0
1	0.0442	4.418	Phenotype	-5.444	0	0
1	0.0442	4.424	Phenotype	-5.4443	0	0
1	0.0443	4.426	Phenotype	-5.4444	0	0
1	0.0443	4.429	Phenotype	-5.4445	0	0
1	0.0443	4.431	Phenotype	-5.4446	0	0
1	0.0443	4.433	Phenotype	-5.4447	0	0
1	0.0444	4.436	Phenotype	-5.4448	0	0
1	0.0444	4.439	Phenotype	-5.445	0	0
1	0.0444	4.441	Phenotype	-5.4451	0	0
1	0.0444	4.444	Phenotype	-5.4452	0	0
1	0.0445	4.445	Phenotype	-5.4453	0	0
1	0.0445	4.447	Phenotype	-5.4454	0	0
1	0.0445	4.448	Phenotype	-5.4454	0	0
1	0.0445	4.449	Phenotype	-5.4455	0	0
1	0.0445	4.452	Phenotype	-5.4456	0	0
1	0.0445	4.454	Phenotype	-5.4458	0	0
1	0.0446	4.457	Phenotype	-5.4459	0	0
1	0.0446	4.459	Phenotype	-5.446	0	0
1	0.0446	4.463	Phenotype	-5.4462	0	0
1	0.0447	4.466	Phenotype	-5.4464	0	0
1	0.0447	4.47	Phenotype	-5.4466	0	0
1	0.0447	4.473	Phenotype	-5.4468	0	0
1	0.0448	4.479	Phenotype	-5.4471	0	0
1	0.0449	4.485	Phenotype	-5.4475	0	0
1	0.0449	4.491	Phenotype	-5.4478	0	0
1	0.045	4.497	Phenotype	-5.4482	0	0
1	0.0451	4.51	Phenotype	-5.4489	0	0
1	0.0452	4.523	Phenotype	-5.4498	0	0
1	0.0454	4.536	Phenotype	-5.4506	0	0
1	0.0455	4.549	Phenotype	-5.4515	0	0
1	0.0455	4.553	Phenotype	-5.4518	0	0
1	0.0456	4.557	Phenotype	-5.4521	0	0
1	0.0456	4.561	Phenotype	-5.4523	0	0
1	0.0456	4.565	Phenotype	-5.4526	0	0
1	0.0457	4.567	Phenotype	-5.4528	0	0
1	0.0457	4.57	Phenotype	-5.4529	0	0
1	0.0457	4.572	Phenotype	-5.4531	0	0
1	0.0457	4.575	Phenotype	-5.4533	0	0
1	0.0458	4.576	Phenotype	-5.4534	0	0
1	0.0458	4.577	Phenotype	-5.4535	0	0
1	0.0458	4.579	Phenotype	-5.4536	0	0
1	0.0458	4.58	Phenotype	-5.4537	0	0
1	0.0459	4.587	Phenotype	-5.4542	0	0
1	0.0459	4.595	Phenotype	-5.4547	0	0
1	0.046	4.602	Phenotype	-5.4552	0	0
1	0.0461	4.609	Phenotype	-5.4558	0	0
1	0.0462	4.616	Phenotype	-5.4563	0	0
1	0.0462	4.623	Phenotype	-5.4568	0	0
1	0.0463	4.63	Phenotype	-5.4574	0	0
1	0.0464	4.637	Phenotype	-5.458	0	0
1	0.0465	4.646	Phenotype	-5.4586	0	0
1	0.0466	4.656	Phenotype	-5.4592	0	0
1	0.0466	4.665	Phenotype	-5.4598	0	0
1	0.0467	4.674	Phenotype	-5.4605	0	0
1	0.0468	4.677	Phenotype	-5.4607	0	0
1	0.0468	4.68	Phenotype	-5.4609	0	0
1	0.0468	4.682	Phenotype	-5.4611	0	0
1	0.0469	4.685	Phenotype	-5.4613	0	0
1	0.0469	4.689	Phenotype	-5.4616	0	0
1	0.0469	4.692	Phenotype	-5.4618	0	0
1	0.047	4.696	Phenotype	-5.4621	0	0
1	0.047	4.699	Phenotype	-5.4624	0	0
1	0.047	4.699	Phenotype	-5.4624	0	0
1	0.047	4.7	Phenotype	-5.4624	0	0
1	0.047	4.7	Phenotype	-5.4625	0	0
1	0.047	4.701	Phenotype	-5.4625	0	0
1	0.0471	4.706	Phenotype	-5.4629	0	0
1	0.0471	4.711	Phenotype	-5.4634	0	0
1	0.0472	4.717	Phenotype	-5.4638	0	0
1	0.0472	4.722	Phenotype	-5.4642	0	0
1	0.0472	4.724	Phenotype	-5.4644	0	0
1	0.0473	4.727	Phenotype	-5.4646	0	0
1	0.0473	4.729	Phenotype	-5.4648	0	0
1	0.0473	4.731	Phenotype	-5.465	0	0
1	0.0473	4.733	Phenotype	-5.4651	0	0
1	0.0473	4.735	Phenotype	-5.4653	0	0
1	0.0474	4.737	Phenotype	-5.4654	0	0
1	0.0474	4.738	Phenotype	-5.4656	0	0
1	0.0475	4.75	Phenotype	-5.4666	0	0
1	0.0476	4.761	Phenotype	-5.4675	0	0
1	0.0477	4.772	Phenotype	-5.4686	0	0
1	0.0478	4.783	Phenotype	-5.4696	0	0
1	0.0479	4.79	Phenotype	-5.4702	0	0
1	0.048	4.797	Phenotype	-5.4708	0	0
1	0.048	4.804	Phenotype	-5.4715	0	0
1	0.0481	4.81	Phenotype	-5.4721	0	0
1	0.0482	4.821	Phenotype	-5.4731	0	0
1	0.0483	4.832	Phenotype	-5.4741	0	0
1	0.0484	4.842	Phenotype	-5.4752	0	0
1	0.0485	4.853	Phenotype	-5.4762	0	0
1	0.0485	4.855	Phenotype	-5.4764	0	0
1	0.0486	4.857	Phenotype	-5.4765	0	0
1	0.0486	4.859	Phenotype	-5.4767	0	0
1	0.0486	4.861	Phenotype	-5.4769	0	0
1	0.0486	4.862	Phenotype	-5.477	0	0
1	0.0486	4.864	Phenotype	-5.4771	0	0
1	0.0487	4.865	Phenotype	-5.4773	0	0
1	0.0487	4.867	Phenotype	-5.4774	0	0
1	0.0487	4.869	Phenotype	-5.4776	0	0
1	0.0487	4.871	Phenotype	-5.4777	0	0
1	0.0487	4.873	Phenotype	-5.4779	0	0
1	0.0487	4.875	Phenotype	-5.4781	0	0
1	0.0488	4.878	Phenotype	-5.4783	0	0
1	0.0488	4.88	Phenotype	-5.4785	0	0
1	0.0488	4.883	Phenotype	-5.4787	0	0
1	0.0489	4.886	Phenotype	-5.479	0	0
1	0.0489	4.886	Phenotype	-5.479	0	0
1	0.0489	4.887	Phenotype	-5.479	0	0
1	0.0489	4.887	Phenotype	-5.479	0	0
1	0.0489	4.887	Phenotype	-5.479	0	0
1	0.0489	4.888	Phenotype	-5.479	0	0
1	0.0489	4.888	Phenotype	-5.479	0	0
1	0.0489	4.888	Phenotype	-5.479	0	0
1	0.0489	4.889	Phenotype	-5.479	0	0
1	0.0489	4.889	Phenotype	-5.479	0	0
1	0.0489	4.889	Phenotype	-5.479	0	0
1	0.0489	4.889	Phenotype	-5.479	0	0
1	0.0489	4.889	Phenotype	-5.479	0	0
1	0.0489	4.892	Phenotype	-5.4789	0	0
1	0.049	4.896	Phenotype	-5.4789	0	0
1	0.049	4.899	Phenotype	-5.4788	0	0
1	0.049	4.903	Phenotype	-5.4788	0	0
1	0.049	4.903	Phenotype	-5.4788	0	0
1	0.049	4.904	Phenotype	-5.4788	0	0
1	0.049	4.904	Phenotype	-5.4788	0	0
1	0.0491	4.905	Phenotype	-5.4788	0	0
1	0.0492	4.916	Phenotype	-5.4786	0	0
1	0.0493	4.927	Phenotype	-5.4785	0	0
1	0.0494	4.938	Phenotype	-5.4785	0	0
1	0.0495	4.949	Phenotype	-5.4784	0	0
1	0.0496	4.957	Phenotype	-5.4784	0	0
1	0.0496	4.965	Phenotype	-5.4783	0	0
1	0.0497	4.972	Phenotype	-5.4783	0	0
1	0.0498	4.98	Phenotype	-5.4783	0	0
1	0.0498	4.982	Phenotype	-5.4783	0	0
1	0.0498	4.984	Phenotype	-5.4783	0	0
1	0.0499	4.986	Phenotype	-5.4783	0	0
1	0.0499	4.988	Phenotype	-5.4783	0	0
1	0.0499	4.991	Phenotype	-5.4783	0	0
1	0.0499	4.994	Phenotype	-5.4783	0	0
1	0.05	4.998	Phenotype	-5.4783	0	0
1	0.05	5.001	Phenotype	-5.4783	0	0
1	0.05	5.001	Phenotype	-5.4783	0	0
1	0.05	5.002	Phenotype	-5.4783	0	0
1	0.05	5.003	Phenotype	-5.4783	0	0
1	0.05	5.003	Phenotype	-5.4783	0	0
1	0.05	5.003	Phenotype	-5.4783	0	0
1	0.05	5.004	Phenotype	-5.4783	0	0
1	0.05	5.004	Phenotype	-5.4783	0	0
1	0.05	5.004	Phenotype	-5.4783	0	0
1	0.0501	5.005	Phenotype	-5.4783	0	0
1	0.0501	5.006	Phenotype	-5.4783	0	0
1	0.0501	5.006	Phenotype	-5.4783	0	0
1	0.0501	5.007	Phenotype	-5.4783	0	0
1	0.0501	5.01	Phenotype	-5.4783	0	0
1	0.0501	5.013	Phenotype	-5.4783	0	0
1	0.0502	5.015	Phenotype	-5.4782	0	0
1	0.0502	5.018	Phenotype	-5.4782	0	0
1	0.0502	5.022	Phenotype	-5.4782	0	0
1	0.0503	5.026	Phenotype	-5.4782	0	0
1	0.0503	5.029	Phenotype	-5.4782	0	0
1	0.0503	5.033	Phenotype	-5.4782	0	0
1	0.0505	5.049	Phenotype	-5.4782	0	0
1	0.0507	5.065	Phenotype	-5.4782	0	0
1	0.0508	5.081	Phenotype	-5.4784	0	0
1	0.051	5.097	Phenotype	-5.4786	0	0
1	0.051	5.101	Phenotype	-5.4786	0	0
1	0.0511	5.106	Phenotype	-5.4786	0	0
1	0.0511	5.111	Phenotype	-5.4786	0	0
1	0.0512	5.116	Phenotype	-5.4786	0	0
1	0.0513	5.129	Phenotype	-5.4785	0	0
1	0.0514	5.143	Phenotype	-5.4785	0	0
1	0.0516	5.157	Phenotype	-5.4785	0	0
1	0.0517	5.171	Phenotype	-5.4785	0	0
1	0.0517	5.171	Phenotype	-5.4785	0	0
1	0.0517	5.172	Phenotype	-5.4785	0	0
1	0.0517	5.172	Phenotype	-5.4785	0	0
1	0.0517	5.173	Phenotype	-5.4785	0	0
1	0.0518	5.176	Phenotype	-5.4785	0	0
1	0.0518	5.179	Phenotype	-5.4785	0	0
1	0.0518	5.182	Phenotype	-5.4785	0	0
1	0.0519	5.185	Phenotype	-5.4785	0	0
1	0.0519	5.188	Phenotype	-5.4785	0	0
1	0.0519	5.192	Phenotype	-5.4785	0	0
1	0.052	5.195	Phenotype	-5.4785	0	0
1	0.052	5.198	Phenotype	-5.4785	0	0
1	0.052	5.203	Phenotype	-5.4785	0	0
1	0.0521	5.208	Phenotype	-5.4785	0	0
1	0.0521	5.212	Phenotype	-5.4785	0	0
1	0.0522	5.217	Phenotype	-5.4785	0	0
1	0.0522	5.22	Phenotype	-5.4785	0	0
1	0.0522	5.223	Phenotype	-5.4785	0	0
1	0.0523	5.226	Phenotype	-5.4785	0	0
1	0.0523	5.23	Phenotype	-5.4785	0	0
1	0.0524	5.237	Phenotype	-5.4785	0	0
1	0.0524	5.245	Phenotype	-5.4785	0	0
1	0.0525	5.253	Phenotype	-5.4786	0	0
1	0.0526	5.26	Phenotype	-5.4786	0	0
1	0.0526	5.26	Phenotype	-5.4786	0	0
1	0.0526	5.26	Phenotype	-5.4786	0	0
1	0.0526	5.26	Phenotype	-5.4786	0	0
1	0.0526	5.26	Phenotype	-5.4786	0	0
1	0.0527	5.266	Phenotype	-5.4787	0	0
1	0.0527	5.271	Phenotype	-5.4787	0	0
1	0.0528	5.277	Phenotype	-5.4788	0	0
1	0.0528	5.282	Phenotype	-5.4788	0	0
1	0.0529	5.285	Phenotype	-5.4788	0	0
1	0.0529	5.289	Phenotype	-5.4789	0	0
1	0.0529	5.292	Phenotype	-5.4789	0	0
1	0.053	5.295	Phenotype	-5.4789	0	0
1	0.053	5.296	Phenotype	-5.4789	0	0
1	0.053	5.296	Phenotype	-5.479	0	0
1	0.053	5.297	Phenotype	-5.479	0	0
1	0.053	5.297	Phenotype	-5.479	0	0
1	0.053	5.302	Phenotype	-5.479	0	0
1	0.0531	5.307	Phenotype	-5.4789	0	0
1	0.0531	5.312	Phenotype	-5.479	0	0
1	0.0532	5.317	Phenotype	-5.479	0	0
1	0.0532	5.321	Phenotype	-5.479	0	0
1	0.0533	5.325	Phenotype	-5.479	0	0
1	0.0533	5.329	Phenotype	-5.479	0	0
1	0.0533	5.333	Phenotype	-5.479	0	0
1	0.0534	5.342	Phenotype	-5.4789	0	0
1	0.0535	5.35	Phenotype	-5.4789	0	0
1	0.0536	5.358	Phenotype	-5.4789	0	0
1	0.0537	5.367	Phenotype	-5.479	0	0
1	0.0537	5.37	Phenotype	-5.479	0	0
1	0.0537	5.374	Phenotype	-5.4789	0	0
1	0.0538	5.378	Phenotype	-5.4789	0	0
1	0.0538	5.381	Phenotype	-5.4789	0	0
1	0.0538	5.384	Phenotype	-5.4789	0	0
1	0.0539	5.387	Phenotype	-5.4789	0	0
1	0.0539	5.39	Phenotype	-5.4789	0	0
1	0.0539	5.392	Phenotype	-5.4789	0	0
1	0.054	5.395	Phenotype	-5.4789	0	0
1	0.054	5.398	Phenotype	-5.4789	0	0
1	0.054	5.401	Phenotype	-5.4789	0	0
1	0.054	5.404	Phenotype	-5.4789	0	0
1	0.0541	5.407	Phenotype	-5.4789	0	0
1	0.0541	5.41	Phenotype	-5.4789	0	0
1	0.0541	5.413	Phenotype	-5.4789	0	0
1	0.0542	5.416	Phenotype	-5.4789	0	0
1	0.0542	5.419	Phenotype	-5.4789	0	0
1	0.0542	5.422	Phenotype	-5.4789	0	0
1	0.0542	5.425	Phenotype	-5.4789	0	0
1	0.0543	5.428	Phenotype	-5.4789	0	0
1	0.0543	5.433	Phenotype	-5.4789	0	0
1	0.0544	5.437	Phenotype	-5.4789	0	0
1	0.0544	5.442	Phenotype	-5.4789	0	0
1	0.0545	5.447	Phenotype	-5.4789	0	0
1	0.0545	5.448	Phenotype	-5.4789	0	0
1	0.0545	5.449	Phenotype	-5.4789	0	0
1	0.0545	5.451	Phenotype	-5.4789	0	0
1	0.0545	5.452	Phenotype	-5.4789	0	0
1	0.0545	5.454	Phenotype	-5.4789	0	0
1	0.0546	5.457	Phenotype	-5.4789	0	0
1	0.0546	5.459	Phenotype	-5.4789	0	0
1	0.0546	5.461	Phenotype	-5.4789	0	0
1	0.0547	5.47	Phenotype	-5.4789	0	0
1	0.0548	5.48	Phenotype	-5.4789	0	0
1	0.0549	5.489	Phenotype	-5.4789	0	0
1	0.055	5.498	Phenotype	-5.4789	0	0
1	0.055	5.502	Phenotype	-5.4789	0	0
1	0.0551	5.506	Phenotype	-5.4789	0	0
1	0.0551	5.51	Phenotype	-5.4789	0	0
1	0.0551	5.514	Phenotype	-5.479	0	0
1	0.0552	5.516	Phenotype	-5.479	0	0
1	0.0552	5.519	Phenotype	-5.479	0	0
1	0.0552	5.521	Phenotype	-5.479	0	0
1	0.0552	5.523	Phenotype	-5.479	0	0
1	0.0553	5.526	Phenotype	-5.4789	0	0
1	0.0553	5.53	Phenotype	-5.4789	0	0
1	0.0553	5.533	Phenotype	-5.4788	0	0
1	0.0554	5.537	Phenotype	-5.4788	0	0
1	0.0554	5.541	Phenotype	-5.4787	0	0
1	0.0555	5.546	Phenotype	-5.4786	0	0
1	0.0555	5.55	Phenotype	-5.4786	0	0
1	0.0555	5.554	Phenotype	-5.4785	0	0
1	0.0556	5.557	Phenotype	-5.4785	0	0
1	0.0556	5.56	Phenotype	-5.4785	0	0
1	0.0556	5.562	Phenotype	-5.4784	0	0
1	0.0556	5.565	Phenotype	-5.4784	0	0
1	0.0557	5.568	Phenotype	-5.4784	0	0
1	0.0557	5.57	Phenotype	-5.4783	0	0
1	0.0557	5.573	Phenotype	-5.4783	0	0
1	0.0558	5.576	Phenotype	-5.4782	0	0
1	0.056	5.599	Phenotype	-5.478	0	0
1	0.0562	5.623	Phenotype	-5.4778	0	0
1	0.0565	5.646	Phenotype	-5.4778	0	0
1	0.0567	5.669	Phenotype	-5.4779	0	0
1	0.057	5.699	Phenotype	-5.4776	0	0
1	0.0573	5.728	Phenotype	-5.4774	0	0
1	0.0576	5.757	Phenotype	-5.4775	0	0
1	0.0579	5.786	Phenotype	-5.4777	0	0
1	0.0579	5.789	Phenotype	-5.4777	0	0
1	0.0579	5.791	Phenotype	-5.4777	0	0
1	0.0579	5.794	Phenotype	-5.4777	0	0
1	0.058	5.796	Phenotype	-5.4777	0	0
1	0.058	5.801	Phenotype	-5.4777	0	0
1	0.0581	5.806	Phenotype	-5.4777	0	0
1	0.0581	5.81	Phenotype	-5.4777	0	0
1	0.0582	5.815	Phenotype	-5.4777	0	0
1	0.0585	5.852	Phenotype	-5.4771	0	0
1	0.0589	5.89	Phenotype	-5.4767	0	0
1	0.0593	5.927	Phenotype	-5.4768	0	0
1	0.0596	5.964	Phenotype	-5.4771	0	0
1	0.0597	5.966	Phenotype	-5.4771	0	0
1	0.0597	5.967	Phenotype	-5.4771	0	0
1	0.0597	5.969	Phenotype	-5.4771	0	0
1	0.0597	5.97	Phenotype	-5.4771	0	0
1	0.0597	5.974	Phenotype	-5.4771	0	0
1	0.0598	5.978	Phenotype	-5.4771	0	0
1	0.0598	5.983	Phenotype	-5.4771	0	0
1	0.0599	5.987	Phenotype	-5.4771	0	0
1	0.0599	5.989	Phenotype	-5.4771	0	0
1	0.0599	5.991	Phenotype	-5.4771	0	0
1	0.0599	5.992	Phenotype	-5.4771	0	0
1	0.0599	5.994	Phenotype	-5.4771	0	0
1	0.06	6.003	Phenotype	-5.4771	0	0
1	0.0601	6.011	Phenotype	-5.477	0	0
1	0.0602	6.019	Phenotype	-5.477	0	0
1	0.0603	6.028	Phenotype	-5.477	0	0
1	0.0603	6.032	Phenotype	-5.477	0	0
1	0.0604	6.036	Phenotype	-5.477	0	0
1	0.0604	6.041	Phenotype	-5.477	0	0
1	0.0605	6.045	Phenotype	-5.4771	0	0
1	0.0605	6.053	Phenotype	-5.4771	0	0
1	0.0606	6.061	Phenotype	-5.4772	0	0
1	0.0607	6.069	Phenotype	-5.4773	0	0
1	0.0608	6.077	Phenotype	-5.4774	0	0
1	0.0609	6.088	Phenotype	-5.4775	0	0
1	0.061	6.099	Phenotype	-5.4777	0	0
1	0.0611	6.11	Phenotype	-5.4779	0	0
1	0.0612	6.122	Phenotype	-5.4782	0	0
1	0.0612	6.124	Phenotype	-5.4782	0	0
1	0.0613	6.127	Phenotype	-5.4783	0	0
1	0.0613	6.13	Phenotype	-5.4783	0	0
1	0.0613	6.133	Phenotype	-5.4784	0	0
1	0.0614	6.141	Phenotype	-5.4785	0	0
1	0.0615	6.149	Phenotype	-5.4786	0	0
1	0.0616	6.157	Phenotype	-5.4788	0	0
1	0.0617	6.165	Phenotype	-5.4789	0	0
1	0.0617	6.171	Phenotype	-5.4789	0	0
1	0.0618	6.177	Phenotype	-5.4789	0	0
1	0.0618	6.182	Phenotype	-5.4789	0	0
1	0.0619	6.188	Phenotype	-5.479	0	0
1	0.0619	6.191	Phenotype	-5.479	0	0
1	0.0619	6.195	Phenotype	-5.479	0	0
1	0.062	6.198	Phenotype	-5.479	0	0
1	0.062	6.201	Phenotype	-5.479	0	0
1	0.0621	6.21	Phenotype	-5.4789	0	0
1	0.0622	6.218	Phenotype	-5.4788	0	0
1	0.0623	6.227	Phenotype	-5.4788	0	0
1	0.0624	6.235	Phenotype	-5.4788	0	0
1	0.0625	6.249	Phenotype	-5.4787	0	0
1	0.0626	6.262	Phenotype	-5.4787	0	0
1	0.0628	6.276	Phenotype	-5.4787	0	0
1	0.0629	6.289	Phenotype	-5.4788	0	0
1	0.063	6.298	Phenotype	-5.4788	0	0
1	0.0631	6.306	Phenotype	-5.4788	0	0
1	0.0631	6.315	Phenotype	-5.4789	0	0
1	0.0632	6.323	Phenotype	-5.479	0	0
1	0.0633	6.325	Phenotype	-5.479	0	0
1	0.0633	6.327	Phenotype	-5.4789	0	0
1	0.0633	6.329	Phenotype	-5.4789	0	0
1	0.0633	6.331	Phenotype	-5.4789	0	0
1	0.0633	6.333	Phenotype	-5.4789	0	0
1	0.0634	6.335	Phenotype	-5.4789	0	0
1	0.0634	6.338	Phenotype	-5.4789	0	0
1	0.0634	6.34	Phenotype	-5.4789	0	0
1	0.0634	6.343	Phenotype	-5.4789	0	0
1	0.0635	6.345	Phenotype	-5.4789	0	0
1	0.0635	6.348	Phenotype	-5.4789	0	0
1	0.0635	6.35	Phenotype	-5.4789	0	0
1	0.0636	6.357	Phenotype	-5.4789	0	0
1	0.0636	6.364	Phenotype	-5.4789	0	0
1	0.0637	6.371	Phenotype	-5.4789	0	0
1	0.0638	6.378	Phenotype	-5.4789	0	0
1	0.0638	6.379	Phenotype	-5.4789	0	0
1	0.0638	6.381	Phenotype	-5.4789	0	0
1	0.0638	6.382	Phenotype	-5.4789	0	0
1	0.0638	6.384	Phenotype	-5.4789	0	0
1	0.0639	6.389	Phenotype	-5.4789	0	0
1	0.0639	6.394	Phenotype	-5.4789	0	0
1	0.064	6.399	Phenotype	-5.4789	0	0
1	0.064	6.405	Phenotype	-5.4789	0	0
1	0.0641	6.409	Phenotype	-5.4789	0	0
1	0.0641	6.413	Phenotype	-5.4789	0	0
1	0.0642	6.417	Phenotype	-5.4789	0	0
1	0.0642	6.421	Phenotype	-5.4789	0	0
1	0.0643	6.434	Phenotype	-5.4788	0	0
1	0.0645	6.447	Phenotype	-5.4787	0	0
1	0.0646	6.459	Phenotype	-5.4787	0	0
1	0.0647	6.472	Phenotype	-5.4787	0	0
1	0.0648	6.477	Phenotype	-5.4787	0	0
1	0.0648	6.482	Phenotype	-5.4787	0	0
1	0.0649	6.486	Phenotype	-5.4787	0	0
1	0.0649	6.491	Phenotype	-5.4787	0	0
1	0.0649	6.493	Phenotype	-5.4787	0	0
1	0.065	6.495	Phenotype	-5.4787	0	0
1	0.065	6.497	Phenotype	-5.4787	0	0
1	0.065	6.5	Phenotype	-5.4787	0	0
1	0.065	6.504	Phenotype	-5.4787	0	0
1	0.0651	6.507	Phenotype	-5.4787	0	0
1	0.0651	6.511	Phenotype	-5.4787	0	0
1	0.0652	6.515	Phenotype	-5.4787	0	0
1	0.0652	6.517	Phenotype	-5.4787	0	0
1	0.0652	6.519	Phenotype	-5.4787	0	0
1	0.0652	6.52	Phenotype	-5.4787	0	0
1	0.0652	6.522	Phenotype	-5.4787	0	0
1	0.0653	6.528	Phenotype	-5.4787	0	0
1	0.0653	6.534	Phenotype	-5.4787	0	0
1	0.0654	6.54	Phenotype	-5.4788	0	0
1	0.0655	6.546	Phenotype	-5.4788	0	0
1	0.0655	6.551	Phenotype	-5.4788	0	0
1	0.0656	6.556	Phenotype	-5.4789	0	0
1	0.0656	6.561	Phenotype	-5.4789	0	0
1	0.0657	6.565	Phenotype	-5.4789	0	0
1	0.0657	6.569	Phenotype	-5.4789	0	0
1	0.0657	6.573	Phenotype	-5.4789	0	0
1	0.0658	6.577	Phenotype	-5.4789	0	0
1	0.0658	6.58	Phenotype	-5.4789	0	0
1	0.0658	6.584	Phenotype	-5.4789	0	0
1	0.0659	6.587	Phenotype	-5.4789	0	0
1	0.0659	6.59	Phenotype	-5.4789	0	0
1	0.0659	6.594	Phenotype	-5.4789	0	0
1	0.066	6.601	Phenotype	-5.4789	0	0
1	0.0661	6.607	Phenotype	-5.4789	0	0
1	0.0661	6.614	Phenotype	-5.4789	0	0
1	0.0662	6.621	Phenotype	-5.4789	0	0
1	0.0663	6.626	Phenotype	-5.4789	0	0
1	0.0663	6.63	Phenotype	-5.4788	0	0
1	0.0664	6.635	Phenotype	-5.4788	0	0
1	0.0664	6.64	Phenotype	-5.4788	0	0
1	0.0664	6.643	Phenotype	-5.4787	0	0
1	0.0665	6.647	Phenotype	-5.4787	0	0
1	0.0665	6.65	Phenotype	-5.4787	0	0
1	0.0665	6.654	Phenotype	-5.4787	0	0
1	0.0666	6.656	Phenotype	-5.4786	0	0
1	0.0666	6.658	Phenotype	-5.4786	0	0
1	0.0666	6.66	Phenotype	-5.4786	0	0
1	0.0666	6.662	Phenotype	-5.4786	0	0
1	0.0667	6.672	Phenotype	-5.4785	0	0
1	0.0668	6.682	Phenotype	-5.4785	0	0
1	0.0669	6.692	Phenotype	-5.4784	0	0
1	0.067	6.701	Phenotype	-5.4784	0	0
1	0.067	6.704	Phenotype	-5.4784	0	0
1	0.0671	6.706	Phenotype	-5.4784	0	0
1	0.0671	6.708	Phenotype	-5.4784	0	0
1	0.0671	6.711	Phenotype	-5.4784	0	0
1	0.0671	6.713	Phenotype	-5.4784	0	0
1	0.0672	6.715	Phenotype	-5.4784	0	0
1	0.0672	6.717	Phenotype	-5.4784	0	0
1	0.0672	6.719	Phenotype	-5.4784	0	0
1	0.0672	6.724	Phenotype	-5.4784	0	0
1	0.0673	6.728	Phenotype	-5.4784	0	0
1	0.0673	6.732	Phenotype	-5.4784	0	0
1	0.0674	6.737	Phenotype	-5.4784	0	0
1	0.0674	6.743	Phenotype	-5.4784	0	0
1	0.0675	6.75	Phenotype	-5.4785	0	0
1	0.0676	6.756	Phenotype	-5.4785	0	0
1	0.0676	6.763	Phenotype	-5.4785	0	0
1	0.0676	6.763	Phenotype	-5.4785	0	0
1	0.0676	6.763	Phenotype	-5.4785	0	0
1	0.0676	6.763	Phenotype	-5.4785	0	0
1	0.0676	6.764	Phenotype	-5.4785	0	0
1	0.0678	6.776	Phenotype	-5.4786	0	0
1	0.0679	6.789	Phenotype	-5.4786	0	0
1	0.068	6.801	Phenotype	-5.4787	0	0
1	0.0681	6.814	Phenotype	-5.4789	0	0
1	0.0682	6.816	Phenotype	-5.4789	0	0
1	0.0682	6.818	Phenotype	-5.4789	0	0
1	0.0682	6.821	Phenotype	-5.4789	0	0
1	0.0682	6.823	Phenotype	-5.4789	0	0
1	0.0683	6.829	Phenotype	-5.4789	0	0
1	0.0683	6.835	Phenotype	-5.4789	0	0
1	0.0684	6.84	Phenotype	-5.4789	0	0
1	0.0685	6.846	Phenotype	-5.479	0	0
1	0.0685	6.85	Phenotype	-5.479	0	0
1	0.0685	6.855	Phenotype	-5.479	0	0
1	0.0686	6.859	Phenotype	-5.479	0	0
1	0.0686	6.864	Phenotype	-5.479	0	0
1	0.0686	6.864	Phenotype	-5.479	0	0
1	0.0686	6.864	Phenotype	-5.479	0	0
1	0.0686	6.864	Phenotype	-5.479	0	0
1	0.0686	6.865	Phenotype	-5.479	0	0
1	0.0687	6.87	Phenotype	-5.4788	0	0
1	0.0687	6.875	Phenotype	-5.4787	0	0
1	0.0688	6.88	Phenotype	-5.4786	0	0
1	0.0689	6.885	Phenotype	-5.4785	0	0
1	0.0689	6.888	Phenotype	-5.4784	0	0
1	0.0689	6.892	Phenotype	-5.4783	0	0
1	0.069	6.895	Phenotype	-5.4782	0	0
1	0.069	6.899	Phenotype	-5.4781	0	0
1	0.069	6.902	Phenotype	-5.4781	0	0
1	0.0691	6.905	Phenotype	-5.478	0	0
1	0.0691	6.908	Phenotype	-5.4779	0	0
1	0.0691	6.912	Phenotype	-5.4779	0	0
1	0.0691	6.913	Phenotype	-5.4778	0	0
1	0.0692	6.915	Phenotype	-5.4778	0	0
1	0.0692	6.917	Phenotype	-5.4778	0	0
1	0.0692	6.919	Phenotype	-5.4777	0	0
1	0.0692	6.922	Phenotype	-5.4777	0	0
1	0.0693	6.926	Phenotype	-5.4776	0	0
1	0.0693	6.929	Phenotype	-5.4775	0	0
1	0.0693	6.933	Phenotype	-5.4775	0	0
1	0.0696	6.959	Phenotype	-5.4769	0	0
1	0.0699	6.986	Phenotype	-5.4765	0	0
1	0.0701	7.013	Phenotype	-5.4762	0	0
1	0.0704	7.04	Phenotype	-5.4762	0	0
1	0.0704	7.044	Phenotype	-5.4761	0	0
1	0.0705	7.049	Phenotype	-5.4761	0	0
1	0.0705	7.053	Phenotype	-5.4761	0	0
1	0.0706	7.057	Phenotype	-5.4761	0	0
1	0.0706	7.061	Phenotype	-5.4761	0	0
1	0.0706	7.064	Phenotype	-5.4761	0	0
1	0.0707	7.067	Phenotype	-5.4761	0	0
1	0.0707	7.07	Phenotype	-5.476	0	0
1	0.0708	7.076	Phenotype	-5.476	0	0
1	0.0708	7.083	Phenotype	-5.476	0	0
1	0.0709	7.089	Phenotype	-5.476	0	0
1	0.0709	7.095	Phenotype	-5.476	0	0
1	0.071	7.098	Phenotype	-5.4761	0	0
1	0.071	7.101	Phenotype	-5.4761	0	0
1	0.071	7.103	Phenotype	-5.4761	0	0
1	0.0711	7.106	Phenotype	-5.4761	0	0
1	0.0711	7.111	Phenotype	-5.4761	0	0
1	0.0712	7.116	Phenotype	-5.4761	0	0
1	0.0712	7.121	Phenotype	-5.4761	0	0
1	0.0713	7.127	Phenotype	-5.4762	0	0
1	0.0713	7.131	Phenotype	-5.4762	0	0
1	0.0714	7.135	Phenotype	-5.4762	0	0
1	0.0714	7.139	Phenotype	-5.4762	0	0
1	0.0714	7.144	Phenotype	-5.4763	0	0
1	0.0715	7.148	Phenotype	-5.4763	0	0
1	0.0715	7.153	Phenotype	-5.4763	0	0
1	0.0716	7.158	Phenotype	-5.4764	0	0
1	0.0716	7.163	Phenotype	-5.4764	0	0
1	0.0717	7.171	Phenotype	-5.4765	0	0
1	0.0718	7.179	Phenotype	-5.4765	0	0
1	0.0719	7.188	Phenotype	-5.4766	0	0
1	0.072	7.196	Phenotype	-5.4766	0	0
1	0.072	7.198	Phenotype	-5.4767	0	0
1	0.072	7.199	Phenotype	-5.4767	0	0
1	0.072	7.201	Phenotype	-5.4767	0	0
1	0.072	7.203	Phenotype	-5.4767	0	0
1	0.0721	7.208	Phenotype	-5.4768	0	0
1	0.0721	7.212	Phenotype	-5.4768	0	0
1	0.0722	7.216	Phenotype	-5.4769	0	0
1	0.0722	7.221	Phenotype	-5.477	0	0
1	0.0723	7.228	Phenotype	-5.4771	0	0
1	0.0724	7.235	Phenotype	-5.4772	0	0
1	0.0724	7.243	Phenotype	-5.4774	0	0
1	0.0725	7.25	Phenotype	-5.4775	0	0
1	0.0725	7.253	Phenotype	-5.4776	0	0
1	0.0726	7.255	Phenotype	-5.4776	0	0
1	0.0726	7.258	Phenotype	-5.4777	0	0
1	0.0726	7.26	Phenotype	-5.4778	0	0
1	0.0726	7.264	Phenotype	-5.4779	0	0
1	0.0727	7.268	Phenotype	-5.478	0	0
1	0.0727	7.271	Phenotype	-5.4781	0	0
1	0.0728	7.275	Phenotype	-5.4782	0	0
1	0.0728	7.276	Phenotype	-5.4782	0	0
1	0.0728	7.277	Phenotype	-5.4782	0	0
1	0.0728	7.278	Phenotype	-5.4782	0	0
1	0.0728	7.278	Phenotype	-5.4782	0	0
1	0.0728	7.284	Phenotype	-5.4784	0	0
1	0.0729	7.29	Phenotype	-5.4786	0	0
1	0.073	7.295	Phenotype	-5.4788	0	0
1	0.073	7.301	Phenotype	-5.479	0	0
1	0.0731	7.315	Phenotype	-5.4789	0	0
1	0.0733	7.329	Phenotype	-5.4789	0	0
1	0.0734	7.343	Phenotype	-5.4789	0	0
1	0.0736	7.357	Phenotype	-5.479	0	0
1	0.0736	7.357	Phenotype	-5.479	0	0
1	0.0736	7.357	Phenotype	-5.479	0	0
1	0.0736	7.357	Phenotype	-5.479	0	0
1	0.0736	7.357	Phenotype	-5.479	0	0
1	0.0736	7.363	Phenotype	-5.4789	0	0
1	0.0737	7.368	Phenotype	-5.4789	0	0
1	0.0737	7.373	Phenotype	-5.4789	0	0
1	0.0738	7.378	Phenotype	-5.479	0	0
1	0.0738	7.379	Phenotype	-5.479	0	0
1	0.0738	7.381	Phenotype	-5.4789	0	0
1	0.0738	7.382	Phenotype	-5.4789	0	0
1	0.0738	7.384	Phenotype	-5.4789	0	0
1	0.074	7.398	Phenotype	-5.4789	0	0
1	0.0741	7.412	Phenotype	-5.4789	0	0
1	0.0743	7.427	Phenotype	-5.4789	0	0
1	0.0744	7.441	Phenotype	-5.479	0	0
1	0.0748	7.479	Phenotype	-5.4785	0	0
1	0.0752	7.516	Phenotype	-5.4783	0	0
1	0.0755	7.554	Phenotype	-5.4785	0	0
1	0.0759	7.591	Phenotype	-5.479	0	0
1	0.0759	7.593	Phenotype	-5.479	0	0
1	0.0759	7.595	Phenotype	-5.479	0	0
1	0.076	7.597	Phenotype	-5.479	0	0
1	0.076	7.599	Phenotype	-5.479	0	0
1	0.0761	7.609	Phenotype	-5.4789	0	0
1	0.0762	7.619	Phenotype	-5.4788	0	0
1	0.0763	7.628	Phenotype	-5.4788	0	0
1	0.0764	7.638	Phenotype	-5.4788	0	0
1	0.0766	7.661	Phenotype	-5.4786	0	0
1	0.0768	7.683	Phenotype	-5.4786	0	0
1	0.0771	7.706	Phenotype	-5.4787	0	0
1	0.0773	7.728	Phenotype	-5.479	0	0
1	0.0774	7.737	Phenotype	-5.4789	0	0
1	0.0774	7.745	Phenotype	-5.4789	0	0
1	0.0775	7.753	Phenotype	-5.4789	0	0
1	0.0776	7.761	Phenotype	-5.4789	0	0
1	0.0777	7.769	Phenotype	-5.4789	0	0
1	0.0778	7.776	Phenotype	-5.4789	0	0
1	0.0778	7.783	Phenotype	-5.4789	0	0
1	0.0779	7.791	Phenotype	-5.4789	0	0
1	0.0779	7.795	Phenotype	-5.4789	0	0
1	0.078	7.799	Phenotype	-5.4789	0	0
1	0.078	7.803	Phenotype	-5.4789	0	0
1	0.0781	7.807	Phenotype	-5.4789	0	0
1	0.0782	7.82	Phenotype	-5.4788	0	0
1	0.0783	7.833	Phenotype	-5.4787	0	0
1	0.0785	7.847	Phenotype	-5.4787	0	0
1	0.0786	7.86	Phenotype	-5.4787	0	0
1	0.0787	7.866	Phenotype	-5.4787	0	0
1	0.0787	7.873	Phenotype	-5.4787	0	0
1	0.0788	7.879	Phenotype	-5.4788	0	0
1	0.0789	7.885	Phenotype	-5.4788	0	0
1	0.0789	7.886	Phenotype	-5.4788	0	0
1	0.0789	7.886	Phenotype	-5.4788	0	0
1	0.0789	7.886	Phenotype	-5.4788	0	0
1	0.0789	7.886	Phenotype	-5.4788	0	0
1	0.0789	7.893	Phenotype	-5.4788	0	0
1	0.079	7.899	Phenotype	-5.4789	0	0
1	0.0791	7.905	Phenotype	-5.4789	0	0
1	0.0791	7.912	Phenotype	-5.479	0	0
1	0.0791	7.914	Phenotype	-5.479	0	0
1	0.0792	7.916	Phenotype	-5.479	0	0
1	0.0792	7.918	Phenotype	-5.479	0	0
1	0.0792	7.92	Phenotype	-5.479	0	0
1	0.0792	7.923	Phenotype	-5.479	0	0
1	0.0793	7.925	Phenotype	-5.4789	0	0
1	0.0793	7.928	Phenotype	-5.4789	0	0
1	0.0793	7.931	Phenotype	-5.479	0	0
1	0.0793	7.932	Phenotype	-5.4789	0	0
1	0.0793	7.934	Phenotype	-5.4789	0	0
1	0.0794	7.935	Phenotype	-5.4789	0	0
1	0.0794	7.937	Phenotype	-5.4789	0	0
1	0.0794	7.939	Phenotype	-5.4789	0	0
1	0.0794	7.942	Phenotype	-5.479	0	0
1	0.0794	7.944	Phenotype	-5.479	0	0
1	0.0795	7.946	Phenotype	-5.479	0	0
1	0.0795	7.947	Phenotype	-5.479	0	0
1	0.0795	7.947	Phenotype	-5.479	0	0
1	0.0795	7.947	Phenotype	-5.479	0	0
1	0.0795	7.948	Phenotype	-5.479	0	0
1	0.0795	7.95	Phenotype	-5.4789	0	0
1	0.0795	7.952	Phenotype	-5.4789	0	0
1	0.0795	7.954	Phenotype	-5.4789	0	0
1	0.0796	7.957	Phenotype	-5.4789	0	0
1	0.0796	7.96	Phenotype	-5.4788	0	0
1	0.0796	7.963	Phenotype	-5.4788	0	0
1	0.0797	7.966	Phenotype	-5.4788	0	0
1	0.0797	7.969	Phenotype	-5.4787	0	0
1	0.0797	7.972	Phenotype	-5.4787	0	0
1	0.0798	7.976	Phenotype	-5.4787	0	0
1	0.0798	7.979	Phenotype	-5.4786	0	0
1	0.0798	7.982	Phenotype	-5.4786	0	0
1	0.0798	7.982	Phenotype	-5.4786	0	0
1	0.0798	7.982	Phenotype	-5.4786	0	0
1	0.0798	7.982	Phenotype	-5.4786	0	0
1	0.0798	7.983	Phenotype	-5.4786	0	0
1	0.0799	7.987	Phenotype	-5.4786	0	0
1	0.0799	7.992	Phenotype	-5.4785	0	0
1	0.08	7.997	Phenotype	-5.4785	0	0
1	0.08	8.002	Phenotype	-5.4785	0	0
1	0.0801	8.007	Phenotype	-5.4784	0	0
1	0.0801	8.013	Phenotype	-5.4784	0	0
1	0.0802	8.018	Phenotype	-5.4784	0	0
1	0.0802	8.024	Phenotype	-5.4784	0	0
1	0.0804	8.035	Phenotype	-5.4783	0	0
1	0.0805	8.047	Phenotype	-5.4783	0	0
1	0.0806	8.058	Phenotype	-5.4783	0	0
1	0.0807	8.069	Phenotype	-5.4784	0	0
1	0.0807	8.071	Phenotype	-5.4784	0	0
1	0.0807	8.073	Phenotype	-5.4784	0	0
1	0.0807	8.074	Phenotype	-5.4784	0	0
1	0.0808	8.076	Phenotype	-5.4784	0	0
1	0.0808	8.08	Phenotype	-5.4784	0	0
1	0.0809	8.085	Phenotype	-5.4784	0	0
1	0.0809	8.09	Phenotype	-5.4784	0	0
1	0.0809	8.094	Phenotype	-5.4785	0	0
1	0.081	8.097	Phenotype	-5.4785	0	0
1	0.081	8.1	Phenotype	-5.4785	0	0
1	0.081	8.103	Phenotype	-5.4785	0	0
1	0.0811	8.106	Phenotype	-5.4785	0	0
1	0.0812	8.118	Phenotype	-5.4786	0	0
1	0.0813	8.129	Phenotype	-5.4787	0	0
1	0.0814	8.141	Phenotype	-5.4788	0	0
1	0.0815	8.152	Phenotype	-5.479	0	0
1	0.0816	8.155	Phenotype	-5.479	0	0
1	0.0816	8.159	Phenotype	-5.4789	0	0
1	0.0816	8.162	Phenotype	-5.4789	0	0
1	0.0816	8.165	Phenotype	-5.4789	0	0
1	0.0817	8.169	Phenotype	-5.4789	0	0
1	0.0817	8.174	Phenotype	-5.4789	0	0
1	0.0818	8.179	Phenotype	-5.4789	0	0
1	0.0818	8.183	Phenotype	-5.479	0	0
1	0.0818	8.184	Phenotype	-5.479	0	0
1	0.0818	8.185	Phenotype	-5.479	0	0
1	0.0819	8.186	Phenotype	-5.479	0	0
1	0.0819	8.186	Phenotype	-5.479	0	0
1	0.0821	8.212	Phenotype	-5.4785	0	0
1	0.0824	8.238	Phenotype	-5.4781	0	0
1	0.0826	8.264	Phenotype	-5.4779	0	0
1	0.0829	8.29	Phenotype	-5.4779	0	0
1	0.0833	8.334	Phenotype	-5.4775	0	0
1	0.0838	8.378	Phenotype	-5.4775	0	0
1	0.0842	8.421	Phenotype	-5.478	0	0
1	0.0847	8.465	Phenotype	-5.479	0	0
1	0.0847	8.47	Phenotype	-5.4789	0	0
1	0.0848	8.475	Phenotype	-5.4789	0	0
1	0.0848	8.481	Phenotype	-5.4789	0	0
1	0.0849	8.486	Phenotype	-5.4789	0	0
1	0.0849	8.491	Phenotype	-5.4789	0	0
1	0.085	8.497	Phenotype	-5.4789	0	0
1	0.085	8.502	Phenotype	-5.4789	0	0
1	0.0851	8.508	Phenotype	-5.4789	0	0
1	0.0851	8.511	Phenotype	-5.4789	0	0
1	0.0851	8.513	Phenotype	-5.4789	0	0
1	0.0852	8.516	Phenotype	-5.4789	0	0
1	0.0852	8.519	Phenotype	-5.4789	0	0
1	0.0852	8.523	Phenotype	-5.4789	0	0
1	0.0853	8.528	Phenotype	-5.4789	0	0
1	0.0853	8.532	Phenotype	-5.4789	0	0
1	0.0854	8.537	Phenotype	-5.4789	0	0
1	0.0854	8.545	Phenotype	-5.4789	0	0
1	0.0855	8.553	Phenotype	-5.4789	0	0
1	0.0856	8.56	Phenotype	-5.4789	0	0
1	0.0857	8.568	Phenotype	-5.4789	0	0
1	0.0857	8.572	Phenotype	-5.4789	0	0
1	0.0858	8.576	Phenotype	-5.4789	0	0
1	0.0858	8.58	Phenotype	-5.4789	0	0
1	0.0858	8.583	Phenotype	-5.4789	0	0
1	0.0859	8.586	Phenotype	-5.4789	0	0
1	0.0859	8.589	Phenotype	-5.4789	0	0
1	0.0859	8.592	Phenotype	-5.4789	0	0
1	0.086	8.595	Phenotype	-5.4789	0	0
1	0.086	8.601	Phenotype	-5.4789	0	0
1	0.0861	8.606	Phenotype	-5.4789	0	0
1	0.0861	8.611	Phenotype	-5.4789	0	0
1	0.0862	8.617	Phenotype	-5.4789	0	0
1	0.0862	8.619	Phenotype	-5.4789	0	0
1	0.0862	8.621	Phenotype	-5.4789	0	0
1	0.0862	8.624	Phenotype	-5.479	0	0
1	0.0863	8.626	Phenotype	-5.479	0	0
1	0.0863	8.628	Phenotype	-5.4789	0	0
1	0.0863	8.631	Phenotype	-5.4789	0	0
1	0.0863	8.633	Phenotype	-5.4789	0	0
1	0.0864	8.635	Phenotype	-5.4789	0	0
1	0.0864	8.639	Phenotype	-5.4789	0	0
1	0.0864	8.644	Phenotype	-5.4789	0	0
1	0.0865	8.648	Phenotype	-5.4789	0	0
1	0.0865	8.652	Phenotype	-5.4789	0	0
1	0.0866	8.656	Phenotype	-5.4789	0	0
1	0.0866	8.661	Phenotype	-5.4789	0	0
1	0.0867	8.665	Phenotype	-5.4789	0	0
1	0.0867	8.67	Phenotype	-5.4789	0	0
1	0.0867	8.672	Phenotype	-5.4789	0	0
1	0.0868	8.675	Phenotype	-5.4789	0	0
1	0.0868	8.678	Phenotype	-5.4789	0	0
1	0.0868	8.681	Phenotype	-5.4789	0	0
1	0.0869	8.686	Phenotype	-5.4789	0	0
1	0.0869	8.691	Phenotype	-5.4789	0	0
1	0.087	8.696	Phenotype	-5.4789	0	0
1	0.087	8.701	Phenotype	-5.479	0	0
1	0.0871	8.706	Phenotype	-5.479	0	0
1	0.0871	8.71	Phenotype	-5.479	0	0
1	0.0871	8.715	Phenotype	-5.479	0	0
1	0.0872	8.719	Phenotype	-5.479	0	0
1	0.0873	8.727	Phenotype	-5.4789	0	0
1	0.0873	8.735	Phenotype	-5.4789	0	0
1	0.0874	8.743	Phenotype	-5.4789	0	0
1	0.0875	8.75	Phenotype	-5.4789	0	0
1	0.0876	8.756	Phenotype	-5.4789	0	0
1	0.0876	8.762	Phenotype	-5.4789	0	0
1	0.0877	8.767	Phenotype	-5.4789	0	0
1	0.0877	8.773	Phenotype	-5.4789	0	0
1	0.0878	8.776	Phenotype	-5.4789	0	0
1	0.0878	8.779	Phenotype	-5.4789	0	0
1	0.0878	8.782	Phenotype	-5.4789	0	0
1	0.0878	8.784	Phenotype	-5.4789	0	0
1	0.0879	8.788	Phenotype	-5.4789	0	0
1	0.0879	8.791	Phenotype	-5.4789	0	0
1	0.0879	8.794	Phenotype	-5.479	0	0
1	0.088	8.797	Phenotype	-5.479	0	0
1	0.088	8.799	Phenotype	-5.479	0	0
1	0.088	8.802	Phenotype	-5.479	0	0
1	0.088	8.804	Phenotype	-5.479	0	0
1	0.0881	8.807	Phenotype	-5.479	0	0
1	0.0881	8.81	Phenotype	-5.4789	0	0
1	0.0881	8.814	Phenotype	-5.4789	0	0
1	0.0882	8.817	Phenotype	-5.4789	0	0
1	0.0882	8.821	Phenotype	-5.4789	0	0
1	0.0882	8.825	Phenotype	-5.4789	0	0
1	0.0883	8.829	Phenotype	-5.4789	0	0
1	0.0883	8.834	Phenotype	-5.4789	0	0
1	0.0884	8.838	Phenotype	-5.4789	0	0
1	0.0885	8.853	Phenotype	-5.4788	0	0
1	0.0887	8.868	Phenotype	-5.4788	0	0
1	0.0888	8.883	Phenotype	-5.4789	0	0
1	0.089	8.897	Phenotype	-5.479	0	0
1	0.089	8.899	Phenotype	-5.479	0	0
1	0.089	8.901	Phenotype	-5.479	0	0
1	0.089	8.903	Phenotype	-5.479	0	0
1	0.0891	8.905	Phenotype	-5.479	0	0
1	0.0891	8.908	Phenotype	-5.479	0	0
1	0.0891	8.91	Phenotype	-5.479	0	0
1	0.0891	8.913	Phenotype	-5.479	0	0
1	0.0892	8.915	Phenotype	-5.479	0	0
1	0.0892	8.918	Phenotype	-5.479	0	0
1	0.0892	8.921	Phenotype	-5.479	0	0
1	0.0892	8.924	Phenotype	-5.479	0	0
1	0.0893	8.927	Phenotype	-5.479	0	0
1	0.0893	8.927	Phenotype	-5.479	0	0
1	0.0893	8.928	Phenotype	-5.479	0	0
1	0.0893	8.929	Phenotype	-5.479	0	0
1	0.0893	8.93	Phenotype	-5.479	0	0
1	0.0893	8.934	Phenotype	-5.479	0	0
1	0.0894	8.939	Phenotype	-5.4789	0	0
1	0.0894	8.943	Phenotype	-5.479	0	0
1	0.0895	8.947	Phenotype	-5.479	0	0
1	0.0895	8.949	Phenotype	-5.479	0	0
1	0.0895	8.95	Phenotype	-5.479	0	0
1	0.0895	8.952	Phenotype	-5.479	0	0
1	0.0895	8.953	Phenotype	-5.479	0	0
1	0.0895	8.953	Phenotype	-5.479	0	0
1	0.0895	8.954	Phenotype	-5.479	0	0
1	0.0895	8.954	Phenotype	-5.479	0	0
1	0.0895	8.954	Phenotype	-5.479	0	0
1	0.0896	8.956	Phenotype	-5.479	0	0
1	0.0896	8.958	Phenotype	-5.479	0	0
1	0.0896	8.96	Phenotype	-5.479	0	0
1	0.0896	8.962	Phenotype	-5.479	0	0
1	0.0897	8.967	Phenotype	-5.4789	0	0
1	0.0897	8.972	Phenotype	-5.4789	0	0
1	0.0898	8.977	Phenotype	-5.4789	0	0
1	0.0898	8.983	Phenotype	-5.4789	0	0
1	0.09	8.996	Phenotype	-5.4788	0	0
1	0.0901	9.01	Phenotype	-5.4787	0	0
1	0.0902	9.024	Phenotype	-5.4787	0	0
1	0.0904	9.038	Phenotype	-5.4787	0	0
1	0.0904	9.04	Phenotype	-5.4787	0	0
1	0.0904	9.042	Phenotype	-5.4787	0	0
1	0.0904	9.043	Phenotype	-5.4787	0	0
1	0.0904	9.045	Phenotype	-5.4787	0	0
1	0.0906	9.06	Phenotype	-5.4787	0	0
1	0.0907	9.074	Phenotype	-5.4786	0	0
1	0.0909	9.089	Phenotype	-5.4787	0	0
1	0.091	9.104	Phenotype	-5.4787	0	0
1	0.0912	9.115	Phenotype	-5.4787	0	0
1	0.0913	9.126	Phenotype	-5.4787	0	0
1	0.0914	9.138	Phenotype	-5.4787	0	0
1	0.0915	9.149	Phenotype	-5.4787	0	0
1	0.0915	9.154	Phenotype	-5.4787	0	0
1	0.0916	9.159	Phenotype	-5.4788	0	0
1	0.0916	9.164	Phenotype	-5.4788	0	0
1	0.0917	9.169	Phenotype	-5.4789	0	0
1	0.0917	9.174	Phenotype	-5.4789	0	0
1	0.0918	9.179	Phenotype	-5.4789	0	0
1	0.0918	9.183	Phenotype	-5.4789	0	0
1	0.0919	9.188	Phenotype	-5.4789	0	0
1	0.0919	9.189	Phenotype	-5.4789	0	0
1	0.0919	9.191	Phenotype	-5.4789	0	0
1	0.0919	9.193	Phenotype	-5.4789	0	0
1	0.0919	9.194	Phenotype	-5.479	0	0
1	0.092	9.2	Phenotype	-5.4789	0	0
1	0.092	9.205	Phenotype	-5.4789	0	0
1	0.0921	9.21	Phenotype	-5.4789	0	0
1	0.0922	9.215	Phenotype	-5.479	0	0
1	0.0922	9.216	Phenotype	-5.479	0	0
1	0.0922	9.216	Phenotype	-5.479	0	0
1	0.0922	9.217	Phenotype	-5.479	0	0
1	0.0922	9.218	Phenotype	-5.479	0	0
1	0.0922	9.221	Phenotype	-5.4789	0	0
1	0.0922	9.224	Phenotype	-5.4789	0	0
1	0.0923	9.227	Phenotype	-5.4789	0	0
1	0.0923	9.23	Phenotype	-5.4789	0	0
1	0.0923	9.23	Phenotype	-5.4789	0	0
1	0.0923	9.231	Phenotype	-5.4789	0	0
1	0.0923	9.232	Phenotype	-5.4789	0	0
1	0.0923	9.232	Phenotype	-5.4789	0	0
1	0.0923	9.235	Phenotype	-5.4789	0	0
1	0.0924	9.237	Phenotype	-5.4789	0	0
1	0.0924	9.239	Phenotype	-5.4789	0	0
1	0.0924	9.241	Phenotype	-5.4789	0	0
1	0.0924	9.241	Phenotype	-5.4789	0	0
1	0.0924	9.241	Phenotype	-5.4789	0	0
1	0.0924	9.242	Phenotype	-5.4789	0	0
1	0.0924	9.242	Phenotype	-5.4789	0	0
1	0.0924	9.245	Phenotype	-5.4789	0	0
1	0.0925	9.247	Phenotype	-5.4789	0	0
1	0.0925	9.25	Phenotype	-5.4789	0	0
1	0.0925	9.252	Phenotype	-5.4789	0	0
1	0.0926	9.26	Phenotype	-5.4788	0	0
1	0.0927	9.268	Phenotype	-5.4788	0	0
1	0.0928	9.277	Phenotype	-5.4789	0	0
1	0.0929	9.285	Phenotype	-5.4789	0	0
1	0.0929	9.289	Phenotype	-5.4789	0	0
1	0.0929	9.293	Phenotype	-5.4789	0	0
1	0.093	9.297	Phenotype	-5.4789	0	0
1	0.093	9.302	Phenotype	-5.4789	0	0
1	0.0931	9.305	Phenotype	-5.4789	0	0
1	0.0931	9.309	Phenotype	-5.4789	0	0
1	0.0931	9.313	Phenotype	-5.4789	0	0
1	0.0932	9.317	Phenotype	-5.4789	0	0
1	0.0932	9.319	Phenotype	-5.4789	0	0
1	0.0932	9.321	Phenotype	-5.4789	0	0
1	0.0932	9.323	Phenotype	-5.4789	0	0
1	0.0932	9.324	Phenotype	-5.4789	0	0
1	0.0933	9.328	Phenotype	-5.4789	0	0
1	0.0933	9.331	Phenotype	-5.4789	0	0
1	0.0933	9.334	Phenotype	-5.4789	0	0
1	0.0934	9.337	Phenotype	-5.4789	0	0
1	0.0934	9.345	Phenotype	-5.4789	0	0
1	0.0935	9.352	Phenotype	-5.4789	0	0
1	0.0936	9.359	Phenotype	-5.4789	0	0
1	0.0937	9.366	Phenotype	-5.479	0	0
1	0.0937	9.371	Phenotype	-5.4789	0	0
1	0.0937	9.375	Phenotype	-5.4789	0	0
1	0.0938	9.379	Phenotype	-5.4788	0	0
1	0.0938	9.383	Phenotype	-5.4788	0	0
1	0.0939	9.393	Phenotype	-5.4788	0	0
1	0.094	9.404	Phenotype	-5.4787	0	0
1	0.0941	9.414	Phenotype	-5.4787	0	0
1	0.0942	9.424	Phenotype	-5.4787	0	0
1	0.0944	9.441	Phenotype	-5.4787	0	0
1	0.0946	9.458	Phenotype	-5.4787	0	0
1	0.0948	9.475	Phenotype	-5.4788	0	0
1	0.0949	9.492	Phenotype	-5.479	0	0
1	0.095	9.496	Phenotype	-5.479	0	0
1	0.095	9.499	Phenotype	-5.479	0	0
1	0.095	9.502	Phenotype	-5.479	0	0
1	0.0951	9.506	Phenotype	-5.479	0	0
1	0.0951	9.508	Phenotype	-5.479	0	0
1	0.0951	9.51	Phenotype	-5.479	0	0
1	0.0951	9.512	Phenotype	-5.479	0	0
1	0.0951	9.514	Phenotype	-5.479	0	0
1	0.0952	9.518	Phenotype	-5.479	0	0
1	0.0952	9.523	Phenotype	-5.479	0	0
1	0.0953	9.527	Phenotype	-5.479	0	0
1	0.0953	9.531	Phenotype	-5.479	0	0
1	0.0955	9.553	Phenotype	-5.4788	0	0
1	0.0958	9.576	Phenotype	-5.4787	0	0
1	0.096	9.598	Phenotype	-5.4788	0	0
1	0.0962	9.62	Phenotype	-5.479	0	0
1	0.0963	9.625	Phenotype	-5.479	0	0
1	0.0963	9.631	Phenotype	-5.4789	0	0
1	0.0964	9.636	Phenotype	-5.479	0	0
1	0.0964	9.641	Phenotype	-5.479	0	0
1	0.0967	9.67	Phenotype	-5.4786	0	0
1	0.097	9.699	Phenotype	-5.4785	0	0
1	0.0973	9.728	Phenotype	-5.4786	0	0
1	0.0976	9.757	Phenotype	-5.4789	0	0
1	0.0976	9.76	Phenotype	-5.4789	0	0
1	0.0976	9.763	Phenotype	-5.4789	0	0
1	0.0977	9.766	Phenotype	-5.4789	0	0
1	0.0977	9.77	Phenotype	-5.4789	0	0
1	0.0979	9.787	Phenotype	-5.4788	0	0
1	0.098	9.805	Phenotype	-5.4787	0	0
1	0.0982	9.822	Phenotype	-5.4788	0	0
1	0.0984	9.84	Phenotype	-5.4789	0	0
1	0.0984	9.844	Phenotype	-5.4789	0	0
1	0.0985	9.847	Phenotype	-5.4789	0	0
1	0.0985	9.851	Phenotype	-5.4789	0	0
1	0.0985	9.854	Phenotype	-5.4789	0	0
1	0.0986	9.856	Phenotype	-5.4789	0	0
1	0.0986	9.858	Phenotype	-5.4789	0	0
1	0.0986	9.86	Phenotype	-5.4789	0	0
1	0.0986	9.862	Phenotype	-5.4789	0	0
1	0.0987	9.874	Phenotype	-5.4789	0	0
1	0.0989	9.886	Phenotype	-5.4789	0	0
1	0.099	9.898	Phenotype	-5.4789	0	0
1	0.0991	9.91	Phenotype	-5.4789	0	0
1	0.0991	9.91	Phenotype	-5.4789	0	0
1	0.0991	9.91	Phenotype	-5.4789	0	0
1	0.0991	9.91	Phenotype	-5.4789	0	0
1	0.0991	9.91	Phenotype	-5.4789	0	0
1	0.0991	9.914	Phenotype	-5.4789	0	0
1	0.0992	9.918	Phenotype	-5.4789	0	0
1	0.0992	9.922	Phenotype	-5.4789	0	0
1	0.0993	9.926	Phenotype	-5.4789	0	0
1	0.0994	9.94	Phenotype	-5.4788	0	0
1	0.0995	9.955	Phenotype	-5.4787	0	0
1	0.0997	9.969	Phenotype	-5.4787	0	0
1	0.0998	9.984	Phenotype	-5.4788	0	0
1	0.0999	9.985	Phenotype	-5.4788	0	0
1	0.0999	9.987	Phenotype	-5.4788	0	0
1	0.0999	9.988	Phenotype	-5.4788	0	0
1	0.0999	9.99	Phenotype	-5.4788	0	0
1	0.0999	9.994	Phenotype	-5.4788	0	0
1	0.1	9.999	Phenotype	-5.4788	0	0
1	0.1	10.004	Phenotype	-5.4788	0	0
1	0.1001	10.009	Phenotype	-5.4788	0	0
1	0.1001	10.014	Phenotype	-5.4788	0	0
1	0.1002	10.019	Phenotype	-5.4788	0	0
1	0.1002	10.024	Phenotype	-5.4789	0	0
1	0.1003	10.029	Phenotype	-5.4789	0	0
1	0.1005	10.045	Phenotype	-5.4788	0	0
1	0.1006	10.061	Phenotype	-5.4788	0	0
1	0.1008	10.077	Phenotype	-5.4789	0	0
1	0.1009	10.092	Phenotype	-5.479	0	0
1	0.101	10.101	Phenotype	-5.4789	0	0
1	0.1011	10.11	Phenotype	-5.4789	0	0
1	0.1012	10.119	Phenotype	-5.4789	0	0
1	0.1013	10.128	Phenotype	-5.479	0	0
1	0.1013	10.13	Phenotype	-5.479	0	0
1	0.1013	10.131	Phenotype	-5.479	0	0
1	0.1013	10.133	Phenotype	-5.479	0	0
1	0.1014	10.135	Phenotype	-5.479	0	0
1	0.1014	10.138	Phenotype	-5.479	0	0
1	0.1014	10.141	Phenotype	-5.479	0	0
1	0.1014	10.144	Phenotype	-5.479	0	0
1	0.1015	10.147	Phenotype	-5.479	0	0
1	0.1017	10.169	Phenotype	-5.4779	0	0
1	0.1019	10.191	Phenotype	-5.4757	0	0
1	0.1021	10.212	Phenotype	-5.4722	0	0
1	0.1023	10.234	Phenotype	-5.4675	0	0
1	0.1024	10.237	Phenotype	-5.4668	0	0
1	0.1024	10.24	Phenotype	-5.4661	0	0
1	0.1024	10.242	Phenotype	-5.4654	0	0
1	0.1024	10.245	Phenotype	-5.4647	0	0
1	0.1025	10.249	Phenotype	-5.4634	0	0
1	0.1025	10.254	Phenotype	-5.4621	0	0
1	0.1026	10.258	Phenotype	-5.4607	0	0
1	0.1026	10.263	Phenotype	-5.4593	0	0
1	0.1026	10.264	Phenotype	-5.4588	0	0
1	0.1027	10.266	Phenotype	-5.4582	0	0
1	0.1027	10.268	Phenotype	-5.4577	0	0
1	0.1027	10.269	Phenotype	-5.4571	0	0
1	0.1027	10.274	Phenotype	-5.4557	0	0
1	0.1028	10.278	Phenotype	-5.4542	0	0
1	0.1028	10.282	Phenotype	-5.4526	0	0
1	0.1029	10.286	Phenotype	-5.4511	0	0
1	0.1029	10.287	Phenotype	-5.4509	0	0
1	0.1029	10.287	Phenotype	-5.4508	0	0
1	0.1029	10.287	Phenotype	-5.4507	0	0
1	0.1029	10.288	Phenotype	-5.4505	0	0
1	0.103	10.301	Phenotype	-5.4626	0	0
1	0.1031	10.314	Phenotype	-5.4714	0	0
1	0.1033	10.327	Phenotype	-5.4767	0	0
1	0.1034	10.34	Phenotype	-5.4784	0	0
1	0.1036	10.364	Phenotype	-5.4779	0	0
1	0.1039	10.387	Phenotype	-5.4776	0	0
1	0.1041	10.41	Phenotype	-5.4773	0	0
1	0.1043	10.434	Phenotype	-5.4772	0	0
1	0.1044	10.438	Phenotype	-5.4772	0	0
1	0.1044	10.442	Phenotype	-5.4771	0	0
1	0.1045	10.446	Phenotype	-5.4771	0	0
1	0.1045	10.45	Phenotype	-5.477	0	0
1	0.1047	10.472	Phenotype	-5.4767	0	0
1	0.1049	10.494	Phenotype	-5.4765	0	0
1	0.1052	10.517	Phenotype	-5.4764	0	0
1	0.1054	10.539	Phenotype	-5.4765	0	0
1	0.1056	10.559	Phenotype	-5.4764	0	0
1	0.1058	10.579	Phenotype	-5.4765	0	0
1	0.106	10.599	Phenotype	-5.4766	0	0
1	0.1062	10.619	Phenotype	-5.4768	0	0
1	0.1063	10.632	Phenotype	-5.4768	0	0
1	0.1065	10.646	Phenotype	-5.4769	0	0
1	0.1066	10.659	Phenotype	-5.477	0	0
1	0.1067	10.673	Phenotype	-5.4772	0	0
1	0.1069	10.69	Phenotype	-5.4775	0	0
1	0.1071	10.707	Phenotype	-5.4778	0	0
1	0.1072	10.724	Phenotype	-5.4782	0	0
1	0.1074	10.741	Phenotype	-5.4787	0	0
1	0.1074	10.741	Phenotype	-5.4787	0	0
1	0.1074	10.741	Phenotype	-5.4787	0	0
1	0.1074	10.742	Phenotype	-5.4787	0	0
1	0.1074	10.742	Phenotype	-5.4787	0	0
1	0.1074	10.744	Phenotype	-5.4788	0	0
1	0.1075	10.746	Phenotype	-5.4788	0	0
1	0.1075	10.749	Phenotype	-5.4789	0	0
1	0.1075	10.751	Phenotype	-5.479	0	0
1	0.1076	10.755	Phenotype	-5.4789	0	0
1	0.1076	10.76	Phenotype	-5.4788	0	0
1	0.1076	10.764	Phenotype	-5.4788	0	0
1	0.1077	10.769	Phenotype	-5.4788	0	0
1	0.1078	10.783	Phenotype	-5.4786	0	0
1	0.108	10.797	Phenotype	-5.4784	0	0
1	0.1081	10.811	Phenotype	-5.4784	0	0
1	0.1083	10.826	Phenotype	-5.4783	0	0
1	0.1083	10.835	Phenotype	-5.4783	0	0
1	0.1084	10.844	Phenotype	-5.4783	0	0
1	0.1085	10.853	Phenotype	-5.4783	0	0
1	0.1086	10.862	Phenotype	-5.4783	0	0
1	0.1087	10.866	Phenotype	-5.4782	0	0
1	0.1087	10.87	Phenotype	-5.4782	0	0
1	0.1087	10.874	Phenotype	-5.4782	0	0
1	0.1088	10.878	Phenotype	-5.4782	0	0
1	0.109	10.9	Phenotype	-5.4782	0	0
1	0.1092	10.923	Phenotype	-5.4783	0	0
1	0.1095	10.946	Phenotype	-5.4786	0	0
1	0.1097	10.968	Phenotype	-5.479	0	0
1	0.1098	10.979	Phenotype	-5.4789	0	0
1	0.1099	10.99	Phenotype	-5.4789	0	0
1	0.11	11.001	Phenotype	-5.4789	0	0
1	0.1101	11.012	Phenotype	-5.479	0	0
1	0.1101	11.014	Phenotype	-5.4789	0	0
1	0.1102	11.016	Phenotype	-5.4789	0	0
1	0.1102	11.018	Phenotype	-5.4789	0	0
1	0.1102	11.02	Phenotype	-5.4789	0	0
1	0.1103	11.027	Phenotype	-5.4788	0	0
1	0.1103	11.034	Phenotype	-5.4788	0	0
1	0.1104	11.04	Phenotype	-5.4787	0	0
1	0.1105	11.047	Phenotype	-5.4787	0	0
1	0.1106	11.058	Phenotype	-5.4786	0	0
1	0.1107	11.068	Phenotype	-5.4786	0	0
1	0.1108	11.079	Phenotype	-5.4786	0	0
1	0.1109	11.09	Phenotype	-5.4786	0	0
1	0.1109	11.092	Phenotype	-5.4786	0	0
1	0.111	11.095	Phenotype	-5.4786	0	0
1	0.111	11.098	Phenotype	-5.4786	0	0
1	0.111	11.101	Phenotype	-5.4786	0	0
1	0.111	11.103	Phenotype	-5.4786	0	0
1	0.1111	11.106	Phenotype	-5.4786	0	0
1	0.1111	11.109	Phenotype	-5.4786	0	0
1	0.1111	11.111	Phenotype	-5.4786	0	0
1	0.1111	11.114	Phenotype	-5.4786	0	0
1	0.1112	11.117	Phenotype	-5.4786	0	0
1	0.1112	11.12	Phenotype	-5.4787	0	0
1	0.1112	11.122	Phenotype	-5.4787	0	0
1	0.1113	11.132	Phenotype	-5.4787	0	0
1	0.1114	11.142	Phenotype	-5.4787	0	0
1	0.1115	11.152	Phenotype	-5.4788	0	0
1	0.1116	11.162	Phenotype	-5.4789	0	0
1	0.1116	11.164	Phenotype	-5.4789	0	0
1	0.1117	11.165	Phenotype	-5.4789	0	0
1	0.1117	11.167	Phenotype	-5.4789	0	0
1	0.1117	11.168	Phenotype	-5.4789	0	0
1	0.1119	11.185	Phenotype	-5.4788	0	0
1	0.112	11.202	Phenotype	-5.4788	0	0
1	0.1122	11.22	Phenotype	-5.4788	0	0
1	0.1124	11.237	Phenotype	-5.479	0	0
1	0.1124	11.237	Phenotype	-5.479	0	0
1	0.1124	11.238	Phenotype	-5.479	0	0
1	0.1124	11.238	Phenotype	-5.479	0	0
1	0.1124	11.238	Phenotype	-5.479	0	0
1	0.1124	11.238	Phenotype	-5.479	0	0
1	0.1124	11.238	Phenotype	-5.479	0	0
1	0.1124	11.238	Phenotype	-5.479	0	0
1	0.1124	11.238	Phenotype	-5.479	0	0
1	0.1124	11.243	Phenotype	-5.479	0	0
1	0.1125	11.248	Phenotype	-5.4789	0	0
1	0.1125	11.253	Phenotype	-5.4789	0	0
1	0.1126	11.257	Phenotype	-5.479	0	0
1	0.1126	11.259	Phenotype	-5.479	0	0
1	0.1126	11.26	Phenotype	-5.479	0	0
1	0.1126	11.261	Phenotype	-5.479	0	0
1	0.1126	11.263	Phenotype	-5.479	0	0
1	0.1127	11.272	Phenotype	-5.4789	0	0
1	0.1128	11.282	Phenotype	-5.4789	0	0
1	0.1129	11.291	Phenotype	-5.4789	0	0
1	0.113	11.301	Phenotype	-5.4789	0	0
1	0.1131	11.305	Phenotype	-5.4789	0	0
1	0.1131	11.31	Phenotype	-5.4789	0	0
1	0.1131	11.314	Phenotype	-5.4789	0	0
1	0.1132	11.318	Phenotype	-5.479	0	0
1	0.1132	11.322	Phenotype	-5.4789	0	0
1	0.1132	11.325	Phenotype	-5.4789	0	0
1	0.1133	11.328	Phenotype	-5.4789	0	0
1	0.1133	11.332	Phenotype	-5.4789	0	0
1	0.1134	11.338	Phenotype	-5.4788	0	0
1	0.1134	11.344	Phenotype	-5.4788	0	0
1	0.1135	11.35	Phenotype	-5.4788	0	0
1	0.1136	11.356	Phenotype	-5.4788	0	0
1	0.1136	11.361	Phenotype	-5.4788	0	0
1	0.1137	11.365	Phenotype	-5.4788	0	0
1	0.1137	11.37	Phenotype	-5.4787	0	0
1	0.1137	11.374	Phenotype	-5.4787	0	0
1	0.1138	11.379	Phenotype	-5.4787	0	0
1	0.1138	11.384	Phenotype	-5.4787	0	0
1	0.1139	11.388	Phenotype	-5.4787	0	0
1	0.1139	11.393	Phenotype	-5.4788	0	0
1	0.1139	11.394	Phenotype	-5.4788	0	0
1	0.114	11.396	Phenotype	-5.4788	0	0
1	0.114	11.397	Phenotype	-5.4788	0	0
1	0.114	11.398	Phenotype	-5.4788	0	0
1	0.1141	11.408	Phenotype	-5.4788	0	0
1	0.1142	11.418	Phenotype	-5.4788	0	0
1	0.1143	11.428	Phenotype	-5.4789	0	0
1	0.1144	11.438	Phenotype	-5.479	0	0
1	0.1144	11.441	Phenotype	-5.479	0	0
1	0.1144	11.444	Phenotype	-5.479	0	0
1	0.1145	11.447	Phenotype	-5.479	0	0
1	0.1145	11.449	Phenotype	-5.479	0	0
1	0.1145	11.453	Phenotype	-5.479	0	0
1	0.1146	11.457	Phenotype	-5.479	0	0
1	0.1146	11.461	Phenotype	-5.479	0	0
1	0.1147	11.465	Phenotype	-5.479	0	0
1	0.1147	11.471	Phenotype	-5.4789	0	0
1	0.1148	11.477	Phenotype	-5.4789	0	0
1	0.1148	11.482	Phenotype	-5.4789	0	0
1	0.1149	11.488	Phenotype	-5.4789	0	0
1	0.1151	11.508	Phenotype	-5.4787	0	0
1	0.1153	11.528	Phenotype	-5.4787	0	0
1	0.1155	11.548	Phenotype	-5.4788	0	0
1	0.1157	11.568	Phenotype	-5.479	0	0
1	0.1158	11.578	Phenotype	-5.4789	0	0
1	0.1159	11.589	Phenotype	-5.4789	0	0
1	0.116	11.599	Phenotype	-5.4789	0	0
1	0.1161	11.609	Phenotype	-5.479	0	0
1	0.1162	11.617	Phenotype	-5.4789	0	0
1	0.1162	11.624	Phenotype	-5.4789	0	0
1	0.1163	11.632	Phenotype	-5.4789	0	0
1	0.1164	11.639	Phenotype	-5.4789	0	0
1	0.1165	11.649	Phenotype	-5.4788	0	0
1	0.1166	11.659	Phenotype	-5.4788	0	0
1	0.1167	11.668	Phenotype	-5.4788	0	0
1	0.1168	11.678	Phenotype	-5.4789	0	0
1	0.1168	11.683	Phenotype	-5.4789	0	0
1	0.1169	11.688	Phenotype	-5.4789	0	0
1	0.1169	11.694	Phenotype	-5.4789	0	0
1	0.117	11.699	Phenotype	-5.479	0	0
1	0.1172	11.719	Phenotype	-5.4788	0	0
1	0.1174	11.738	Phenotype	-5.4788	0	0
1	0.1176	11.758	Phenotype	-5.4788	0	0
1	0.1178	11.778	Phenotype	-5.479	0	0
1	0.1178	11.783	Phenotype	-5.4789	0	0
1	0.1179	11.789	Phenotype	-5.4788	0	0
1	0.1179	11.794	Phenotype	-5.4788	0	0
1	0.118	11.799	Phenotype	-5.4787	0	0
1	0.1181	11.807	Phenotype	-5.4786	0	0
1	0.1181	11.814	Phenotype	-5.4786	0	0
1	0.1182	11.822	Phenotype	-5.4785	0	0
1	0.1183	11.829	Phenotype	-5.4785	0	0
1	0.1183	11.834	Phenotype	-5.4784	0	0
1	0.1184	11.839	Phenotype	-5.4784	0	0
1	0.1184	11.844	Phenotype	-5.4784	0	0
1	0.1185	11.849	Phenotype	-5.4784	0	0
1	0.1186	11.859	Phenotype	-5.4783	0	0
1	0.1187	11.87	Phenotype	-5.4783	0	0
1	0.1188	11.881	Phenotype	-5.4782	0	0
1	0.1189	11.892	Phenotype	-5.4783	0	0
1	0.119	11.898	Phenotype	-5.4783	0	0
[truncated: 396,972+ more rows]

## Sheet: Homozygosity (raw Plink output)
Raw output from the Plink homozygosity analysis. Homozygosity Cases: 2 dogs with cerebellar ataxia
POOL	FID	IID	PHE	CHR	SNP1	SNP2	BP1	BP2	KB	NSNP	NSIM	GRP
S1	MA887	MA887	2	1	G94F35S8	CHR1_112346901	112053977	113082386	1028.41	146	1	1*
S1	MA888	MA888	2	1	G94F35S8	CHR1_112346901	112053977	113082386	1028.41	146	1	1
S1	CON	2	02:00:00	1	G94F35S8	CHR1_112346901	112053977	113082386	1028.41	146	NA	NA
S1	UNION	2	02:00:00	1	G94F35S8	CHR1_112346901	112053977	113082386	1028.41	146	NA	NA
S2	MA887	MA887	2	2	BICF2P1384480	BICF2P315872	72907963	77139753	4231.79	538	1	1*
S2	MA888	MA888	2	2	BICF2P1384480	BICF2P315872	72907963	77139753	4231.79	538	1	1
S2	CON	2	02:00:00	2	BICF2P1384480	BICF2P315872	72907963	77139753	4231.79	538	NA	NA
S2	UNION	2	02:00:00	2	BICF2P1384480	BICF2P315872	72907963	77139753	4231.79	538	NA	NA
S3	MA887	MA887	2	3	BICF2P388477	CHR3_24127830	19848054	24243999	4395.95	318	1	1*
S3	MA888	MA888	2	3	BICF2P31847	BICF2P286736	23193407	24982014	1788.61	148	1	1
S3	CON	2	02:00:00	3	BICF2P31847	CHR3_24127830	23193407	24243999	1050.59	83	NA	NA
S3	UNION	2	02:00:00	3	BICF2P388477	BICF2P286736	19848054	24982014	5133.96	383	NA	NA
S4	MA887	MA887	2	4	BICF2S2442290	BICF2G630167445	35729501	36889839	1160.34	116	1	1*
S4	MA888	MA888	2	4	BICF2S2442290	BICF2G630167445	35729501	36889839	1160.34	116	1	1
S4	CON	2	02:00:00	4	BICF2S2442290	BICF2G630167445	35729501	36889839	1160.34	116	NA	NA
S4	UNION	2	02:00:00	4	BICF2S2442290	BICF2G630167445	35729501	36889839	1160.34	116	NA	NA
S5	MA887	MA887	2	5	BICF2P1140415	TIGRP2P73496_RS8548167	2110260	3639079	1528.82	145	1	1*
S5	MA888	MA888	2	5	BICF2P1140415	TIGRP2P73496_RS8548167	2110260	3639079	1528.82	145	1	1
S5	CON	2	02:00:00	5	BICF2P1140415	TIGRP2P73496_RS8548167	2110260	3639079	1528.82	145	NA	NA
S5	UNION	2	02:00:00	5	BICF2P1140415	TIGRP2P73496_RS8548167	2110260	3639079	1528.82	145	NA	NA
S6	MA887	MA887	2	5	BICF2S23158625	CHR5_32738186	18540822	32944064	14403.2	1475	0	1*
S6	MA888	MA888	2	5	BICF2P1334463	BICF2P112229	19181699	20357325	1175.63	126	0	2*
S6	CON	2	02:00:00	5	BICF2P1334463	BICF2P112229	19181699	20357325	1175.63	126	NA	NA
S6	UNION	2	02:00:00	5	BICF2S23158625	CHR5_32738186	18540822	32944064	14403.2	1475	NA	NA
S7	MA887	MA887	2	5	BICF2S23158625	CHR5_32738186	18540822	32944064	14403.2	1475	0	1*
S7	MA888	MA888	2	5	BICF2S23350723	BICF2G63031101	24035669	25350356	1314.69	148	0	2*
S7	CON	2	02:00:00	5	BICF2S23350723	BICF2G63031101	24035669	25350356	1314.69	148	NA	NA
S7	UNION	2	02:00:00	5	BICF2S23158625	CHR5_32738186	18540822	32944064	14403.2	1475	NA	NA
S8	MA887	MA887	2	5	TIGRP2P74761_RS8753236	BICF2P236106	80165510	82122847	1957.34	166	1	1*
S8	MA888	MA888	2	5	BICF2P1335787	BICF2S2365219	75460600	81857013	6396.41	612	1	1
S8	CON	2	02:00:00	5	TIGRP2P74761_RS8753236	BICF2S2365219	80165510	81857013	1691.5	141	NA	NA
S8	UNION	2	02:00:00	5	BICF2P1335787	BICF2P236106	75460600	82122847	6662.25	637	NA	NA
S9	MA887	MA887	2	6	CHRUN_JH373280_120421	BICF2G630575750	36137	51088153	51052	5092	1	1*
S9	MA888	MA888	2	6	CHR6_49496641	BICF2P276982	49944203	61056789	11112.6	1034	1	1
S9	CON	2	02:00:00	6	CHR6_49496641	BICF2G630575750	49944203	51088153	1143.95	126	NA	NA
S9	UNION	2	02:00:00	6	CHRUN_JH373280_120421	BICF2P276982	36137	61056789	61020.7	6000	NA	NA
S10	MA887	MA887	2	7	CHR7_321088	BICF2P417995	451132	3440921	2989.79	280	1	1*
S10	MA888	MA888	2	7	CHR7_321088	BICF2P977440	451132	3761997	3310.87	309	1	1
S10	CON	2	02:00:00	7	CHR7_321088	BICF2P417995	451132	3440921	2989.79	280	NA	NA
S10	UNION	2	02:00:00	7	CHR7_321088	BICF2P977440	451132	3761997	3310.87	309	NA	NA
S11	MA887	MA887	2	8	CHR8_10493722	BICF2P806877	10639200	17672308	7033.11	565	1	1*
S11	MA888	MA888	2	8	TIGRP2P107998_RS9122372	BICF2P806877	14280887	17672308	3391.42	271	1	1
S11	CON	2	02:00:00	8	TIGRP2P107998_RS9122372	BICF2P806877	14280887	17672308	3391.42	271	NA	NA
S11	UNION	2	02:00:00	8	CHR8_10493722	BICF2P806877	10639200	17672308	7033.11	565	NA	NA
S12	MA887	MA887	2	8	BICF2P763511	BICF2P1016078	29306189	32132380	2826.19	241	1	1*
S12	MA888	MA888	2	8	BICF2P763511	BICF2P1016078	29306189	32132380	2826.19	241	1	1
S12	CON	2	02:00:00	8	BICF2P763511	BICF2P1016078	29306189	32132380	2826.19	241	NA	NA
S12	UNION	2	02:00:00	8	BICF2P763511	BICF2P1016078	29306189	32132380	2826.19	241	NA	NA
S13	MA887	MA887	2	8	TIGRP2P118019_RS8814197	BICF2S23411709	61895580	64813191	2917.61	308	1	1*
S13	MA888	MA888	2	8	BICF2P403956	BICF2P882343	64691763	76373658	11681.9	874	1	1
S13	CON	2	02:00:00	8	BICF2P403956	BICF2S23411709	64691763	64813191	121.429	8	NA	NA
S13	UNION	2	02:00:00	8	TIGRP2P118019_RS8814197	BICF2P882343	61895580	76373658	14478.1	1174	NA	NA
S14	MA887	MA887	2	9	TIGRP2P126176_RS9191899	BICF2G630836496	32369419	35200987	2831.57	276	1	1*
S14	MA888	MA888	2	9	BICF2G630835408	CHR9_34386688	32472737	34352777	1880.04	190	1	1
S14	CON	2	02:00:00	9	BICF2G630835408	CHR9_34386688	32472737	34352777	1880.04	190	NA	NA
S14	UNION	2	02:00:00	9	TIGRP2P126176_RS9191899	BICF2G630836496	32369419	35200987	2831.57	276	NA	NA
S15	MA887	MA887	2	9	CHR9_54082673	BICF2G630474008	54170177	55311453	1141.28	128	1	1*
S15	MA888	MA888	2	9	CHR9_54082673	BICF2G630474008	54170177	55311453	1141.28	128	1	1
S15	CON	2	02:00:00	9	CHR9_54082673	BICF2G630474008	54170177	55311453	1141.28	128	NA	NA
S15	UNION	2	02:00:00	9	CHR9_54082673	BICF2G630474008	54170177	55311453	1141.28	128	NA	NA
S16	MA887	MA887	2	10	BICF2P815806	BICF2S23436453	46775916	54017106	7241.19	629	1	1*
S16	MA888	MA888	2	10	CHR10_35576615	BICF2P405980	36634807	46894918	10260.1	948	1	1
S16	CON	2	02:00:00	10	BICF2P815806	BICF2P405980	46775916	46894918	119.003	13	NA	NA
S16	UNION	2	02:00:00	10	CHR10_35576615	BICF2S23436453	36634807	54017106	17382.3	1564	NA	NA
S17	MA887	MA887	2	12	BICF2P391911	CHR12_1393492	156577	1526765	1370.19	248	1	1*
S17	MA888	MA888	2	12	BICF2P391911	CHR12_1393492	156577	1526765	1370.19	248	1	1
S17	CON	2	02:00:00	12	BICF2P391911	CHR12_1393492	156577	1526765	1370.19	248	NA	NA
S17	UNION	2	02:00:00	12	BICF2P391911	CHR12_1393492	156577	1526765	1370.19	248	NA	NA
S18	MA887	MA887	2	13	BICF2G630602681	BICF2G630603460	1134900	2976184	1841.29	154	0	1*
S18	MA888	MA888	2	13	BICF2G630602134	BICF2P1204033	142760	16056755	15914	1365	0	2*
S18	CON	2	02:00:00	13	BICF2G630602681	BICF2G630603460	1134900	2976184	1841.29	154	NA	NA
S18	UNION	2	02:00:00	13	BICF2G630602134	BICF2P1204033	142760	16056755	15914	1365	NA	NA
S19	MA887	MA887	2	14	TIGRP2P194124_RS8661012	BICF2P1006524	5228296	6998308	1770.01	121	1	1*
S19	MA888	MA888	2	14	TIGRP2P194124_RS8661012	BICF2P1006524	5228296	6998308	1770.01	121	1	1
S19	CON	2	02:00:00	14	TIGRP2P194124_RS8661012	BICF2P1006524	5228296	6998308	1770.01	121	NA	NA
S19	UNION	2	02:00:00	14	TIGRP2P194124_RS8661012	BICF2P1006524	5228296	6998308	1770.01	121	NA	NA
S20	MA887	MA887	2	14	BICF2P94849	BICF2G630520917	7856381	10211893	2355.51	204	1	1*
S20	MA888	MA888	2	14	BICF2P94849	BICF2G630520917	7856381	10211893	2355.51	204	1	1
S20	CON	2	02:00:00	14	BICF2P94849	BICF2G630520917	7856381	10211893	2355.51	204	NA	NA
S20	UNION	2	02:00:00	14	BICF2P94849	BICF2G630520917	7856381	10211893	2355.51	204	NA	NA
S21	MA887	MA887	2	14	BICF2G630522299	BICF2S2391388	12682428	18793414	6110.99	567	1	1*
S21	MA888	MA888	2	14	BICF2G630522299	BICF2S2391388	12682428	18793414	6110.99	567	1	1
S21	CON	2	02:00:00	14	BICF2G630522299	BICF2S2391388	12682428	18793414	6110.99	567	NA	NA
S21	UNION	2	02:00:00	14	BICF2G630522299	BICF2S2391388	12682428	18793414	6110.99	567	NA	NA
S22	MA887	MA887	2	15	TIGRP2P208023_RS9062185	CHR15_17779673	94414	17903431	17809	1515	1	1*
S22	MA888	MA888	2	15	CHR15_492754	BICF2P1459883	560943	1884869	1323.93	111	1	1
S22	CON	2	02:00:00	15	CHR15_492754	BICF2P1459883	560943	1884869	1323.93	111	NA	NA
S22	UNION	2	02:00:00	15	TIGRP2P208023_RS9062185	CHR15_17779673	94414	17903431	17809	1515	NA	NA
S23	MA887	MA887	2	15	TIGRP2P208023_RS9062185	CHR15_17779673	94414	17903431	17809	1515	1	1*
S23	MA888	MA888	2	15	BICF2G630443831	BICF2P629453	9242389	10834040	1591.65	111	1	1
S23	CON	2	02:00:00	15	BICF2G630443831	BICF2P629453	9242389	10834040	1591.65	111	NA	NA
S23	UNION	2	02:00:00	15	TIGRP2P208023_RS9062185	CHR15_17779673	94414	17903431	17809	1515	NA	NA
S24	MA887	MA887	2	15	BICF2P212813	BICF2S233162	55589099	57639640	2050.54	176	1	1*
S24	MA888	MA888	2	15	BICF2P212813	BICF2G630422145	55589099	57140805	1551.71	137	1	1
S24	CON	2	02:00:00	15	BICF2P212813	BICF2G630422145	55589099	57140805	1551.71	137	NA	NA
S24	UNION	2	02:00:00	15	BICF2P212813	BICF2S233162	55589099	57639640	2050.54	176	NA	NA
S25	MA887	MA887	2	16	BICF2P546717	TIGRP2P211844_RS9208106	16525262	18687103	2161.84	197	1	1*
S25	MA888	MA888	2	16	BICF2G630846933	CHR16_16020219	15388914	16752885	1363.97	185	1	1
S25	CON	2	02:00:00	16	BICF2P546717	CHR16_16020219	16525262	16752885	227.624	19	NA	NA
S25	UNION	2	02:00:00	16	BICF2G630846933	TIGRP2P211844_RS9208106	15388914	18687103	3298.19	363	NA	NA
S26	MA887	MA887	2	16	BICF2P535735	TIGRP2P215149_RS8875085	36465806	37636928	1171.12	130	1	1*
S26	MA888	MA888	2	16	BICF2P535735	TIGRP2P215149_RS8875085	36465806	37636928	1171.12	130	1	1
S26	CON	2	02:00:00	16	BICF2P535735	TIGRP2P215149_RS8875085	36465806	37636928	1171.12	130	NA	NA
S26	UNION	2	02:00:00	16	BICF2P535735	TIGRP2P215149_RS8875085	36465806	37636928	1171.12	130	NA	NA
S27	MA887	MA887	2	17	CHR17_732656	BICF2P1212456	734583	2104325	1369.74	132	1	1*
S27	MA888	MA888	2	17	CHR17_732656	BICF2P1212456	734583	2104325	1369.74	132	1	1
S27	CON	2	02:00:00	17	CHR17_732656	BICF2P1212456	734583	2104325	1369.74	132	NA	NA
S27	UNION	2	02:00:00	17	CHR17_732656	BICF2P1212456	734583	2104325	1369.74	132	NA	NA
S28	MA887	MA887	2	17	BICF2S22956854	BICF2G630203216	44462180	48492679	4030.5	340	1	1*
S28	MA888	MA888	2	17	BICF2S22956854	TIGRP2P233757_RS8862854	44462180	48416961	3954.78	336	1	1
S28	CON	2	02:00:00	17	BICF2S22956854	TIGRP2P233757_RS8862854	44462180	48416961	3954.78	336	NA	NA
S28	UNION	2	02:00:00	17	BICF2S22956854	BICF2G630203216	44462180	48492679	4030.5	340	NA	NA
S29	MA887	MA887	2	25	BICF2G630103592	BICF2G630160721	41907486	46854893	4947.41	585	0	1*
S29	MA888	MA888	2	25	BICF2S23637054	BICF2P1388788	46535826	51696216	5160.39	548	0	2*
S29	CON	2	02:00:00	25	BICF2S23637054	BICF2G630160721	46535826	46854893	319.068	29	NA	NA
S29	UNION	2	02:00:00	25	BICF2G630103592	BICF2P1388788	41907486	51696216	9788.73	1104	NA	NA
S30	MA887	MA887	2	26	BICF2G630195735	BICF2G630191119	36255099	39250987	2995.89	374	1	1*
S30	MA888	MA888	2	26	BICF2G630195735	BICF2G630191119	36255099	39250987	2995.89	374	1	1
S30	CON	2	02:00:00	26	BICF2G630195735	BICF2G630191119	36255099	39250987	2995.89	374	NA	NA
S30	UNION	2	02:00:00	26	BICF2G630195735	BICF2G630191119	36255099	39250987	2995.89	374	NA	NA
S31	MA887	MA887	2	34	TIGRP2P392248_RS8831569	TIGRP2P402545_RS8976848	725946	2685082	1959.14	165	1	1*
S31	MA888	MA888	2	34	TIGRP2P392248_RS8831569	TIGRP2P402545_RS8976848	725946	2685082	1959.14	165	1	1
S31	CON	2	02:00:00	34	TIGRP2P392248_RS8831569	TIGRP2P402545_RS8976848	725946	2685082	1959.14	165	NA	NA
S31	UNION	2	02:00:00	34	TIGRP2P392248_RS8831569	TIGRP2P402545_RS8976848	725946	2685082	1959.14	165	NA	NA
S32	MA887	MA887	2	36	BICF2P1463964	BICF2P1015146	3818208	6102446	2284.24	193	1	1*
S32	MA888	MA888	2	36	BICF2P1463964	CHR36_7575444	3818208	7874298	4056.09	363	1	1
S32	CON	2	02:00:00	36	BICF2P1463964	BICF2P1015146	3818208	6102446	2284.24	193	NA	NA
S32	UNION	2	02:00:00	36	BICF2P1463964	CHR36_7575444	3818208	7874298	4056.09	363	NA	NA
