# Supplementary material for: RALGAPA1 Deletion in Belgian Shepherd Dogs with Cerebellar Ataxia
Source: Genes (Basel). 2023 Jul 25;14(8):1520. doi: 10.3390/genes14081520 (PMC10454311; doi:10.3390/genes14081520)
Supplement: Supplementary file 1 [file genes-14-01520-s001.zip › Table_S4_Private_Variants.xlsx]

## Sheet: Private homozygous variants
Table S4. Private homozygous variants in the sequenced dog affected with cerebellar ataxia. Private variants were obtained by filtering all variants that were present at least once in 929 dog control genomes. This resulted in 956 homozygous private variants for the affected dog. Please note that variants are listed multiple times, if they have predicted effects on more than one transcript.
#CHROM	POS	REF	ALT	FILTER	EFFECT	IMPACT	GENE	GENEID	FEATURE	FEATUREID	BIOTYPE	RANK	HGVS_C	HGVS_P
chr1	5897873	T	A	PASS	intergenic_region	MODIFIER	LOC100685303-NETO1	LOC100685303-NETO1	intergenic_region	LOC100685303_3-NETO1_3		-1	n.5897873T>A
chr1	17187683	G	C	PASS	intron_variant	MODIFIER	LOC610160	LOC610160	transcript	XM_038525884.1	protein_coding	10	c.1358+6183C>G
chr1	17187683	G	C	PASS	intron_variant	MODIFIER	LOC610160	LOC610160	transcript	XM_038525885.1	protein_coding	10	c.1358+6183C>G
chr1	19341690	C	T	PASS	intergenic_region	MODIFIER	TXNL1-LOC111095152	TXNL1-LOC111095152	intergenic_region	TXNL1_3-LOC111095152_3		-1	n.19341690C>T
chr1	35889062	A	C	PASS	intergenic_region	MODIFIER	STX11-LOC106558637	STX11-LOC106558637	intergenic_region	STX11_3-LOC106558637_3		-1	n.35889062A>C
chr1	42245462	C	T	PASS	intron_variant	MODIFIER	CCDC170	CCDC170	transcript	XM_038526336.1	protein_coding	1	c.-83+325C>T
chr1	49850702	G	GAAAAGAAAGGCCCTGTCTCGTGACCCTGGAGTCTCGGGGATCAAGTCCCACGTCAGGCTCCCTGCATAGAGCCTGCTTCTCCCTCTGCCTGTGACTCTGCCTCTCTCTCTCTCTCTCTCTCTCTGTCTCTCATGAATAAATAAATAAAATCTTTAAAAAAAATAAAAATTTAAAAAAAAAAAAAAAAAAAAAAA	PASS	downstream_gene_variant	MODIFIER	SLC22A1	SLC22A1	transcript	XM_038526495.1	protein_coding	-1	c.*1013_*1014insAAAAGAAAGGCCCTGTCTCGTGACCCTGGAGTCTCGGGGATCAAGTCCCACGTCAGGCTCCCTGCATAGAGCCTGCTTCTCCCTCTGCCTGTGACTCTGCCTCTCTCTCTCTCTCTCTCTCTCTGTCTCTCATGAATAAATAAATAAAATCTTTAAAAAAAATAAAAATTTAAAAAAAAAAAAAAAAAAAAAAA
chr1	49850702	G	GAAAAGAAAGGCCCTGTCTCGTGACCCTGGAGTCTCGGGGATCAAGTCCCACGTCAGGCTCCCTGCATAGAGCCTGCTTCTCCCTCTGCCTGTGACTCTGCCTCTCTCTCTCTCTCTCTCTCTCTGTCTCTCATGAATAAATAAATAAAATCTTTAAAAAAAATAAAAATTTAAAAAAAAAAAAAAAAAAAAAAA	PASS	intergenic_region	MODIFIER	SLC22A1-SLC22A2	SLC22A1-SLC22A2	intergenic_region	SLC22A1_3-SLC22A2_3		-1	n.49850702_49850703insAAAAGAAAGGCCCTGTCTCGTGACCCTGGAGTCTCGGGGATCAAGTCCCACGTCAGGCTCCCTGCATAGAGCCTGCTTCTCCCTCTGCCTGTGACTCTGCCTCTCTCTCTCTCTCTCTCTCTCTGTCTCTCATGAATAAATAAATAAAATCTTTAAAAAAAATAAAAATTTAAAAAAAAAAAAAAAAAAAAAAA
chr1	54618115	A	T	PASS	intergenic_region	MODIFIER	LOC100685014-TBXT	LOC100685014-TBXT	intergenic_region	LOC100685014_3-TBXT_3		-1	n.54618115A>T
chr1	97434510	C	T	PASS	upstream_gene_variant	MODIFIER	LOC119870856	LOC119870856	transcript	XR_005354334.1	pseudogene	-1	n.-2579C>T
chr1	97434510	C	T	PASS	non_coding_transcript_exon_variant	MODIFIER	LOC111097059	LOC111097059	transcript	XR_005354335.1	pseudogene	2	n.324G>A
chr1	97434510	C	T	PASS	non_coding_transcript_exon_variant	MODIFIER	LOC111097059	LOC111097059	transcript	XR_005354336.1	pseudogene	2	n.324G>A
chr1	102387780	C	T	PASS	upstream_gene_variant	MODIFIER	LOC119870892	LOC119870892	transcript	XR_005354436.1	pseudogene	-1	n.-1134C>T
chr1	102387780	C	T	PASS	upstream_gene_variant	MODIFIER	ZNF667	ZNF667	transcript	XM_038527616.1	protein_coding	-1	c.-3537G>A
chr1	102387780	C	T	PASS	intron_variant	MODIFIER	ZNF667	ZNF667	transcript	XM_038527613.1	protein_coding	1	c.-60+416G>A
chr1	102387780	C	T	PASS	intron_variant	MODIFIER	ZNF667	ZNF667	transcript	XM_038527614.1	protein_coding	1	c.-184+416G>A
chr1	102387780	C	T	PASS	intron_variant	MODIFIER	ZNF667	ZNF667	transcript	XM_038527615.1	protein_coding	1	c.-60+830G>A
chr1	102387780	C	T	PASS	intron_variant	MODIFIER	ZNF667	ZNF667	transcript	XM_038527617.1	protein_coding	1	c.-60+2015G>A
chr1	123556240	C	A	PASS	intergenic_region	MODIFIER	LOC111090843-CHR_END	LOC111090843-CHR_END	intergenic_region	LOC111090843_3-CHR_END		-1	n.123556240C>A
chr1	123556242	G	T	PASS	intergenic_region	MODIFIER	LOC111090843-CHR_END	LOC111090843-CHR_END	intergenic_region	LOC111090843_3-CHR_END		-1	n.123556242G>T
chr1	123556252	C	A	PASS	intergenic_region	MODIFIER	LOC111090843-CHR_END	LOC111090843-CHR_END	intergenic_region	LOC111090843_3-CHR_END		-1	n.123556252C>A
chr2	14269012	AAAGAAGAAAGAAAGAAAGAAAGAAAGAAAGAAAGAAAGAAAGAAAGAGTAAGAAAAGAAAGAAAGAAAAGAAAGAAGAAAAAGAAAGAAAGAAAGAGAAAGAGAAAGAAAG	A	PASS	intergenic_region	MODIFIER	LOC119870119-JCAD	LOC119870119-JCAD	intergenic_region	LOC119870119_3-JCAD_3		-1	n.14269013_14269123del
chr2	17310736	A	C	PASS	intron_variant	MODIFIER	LOC119876055	LOC119876055	transcript	XR_005355240.1	pseudogene	2	n.214-1879T>G
chr2	17310736	A	C	PASS	intron_variant	MODIFIER	LOC119876055	LOC119876055	transcript	XR_005355241.1	pseudogene	2	n.176-1879T>G
chr2	17330740	T	A	PASS	intron_variant	MODIFIER	LOC119876055	LOC119876055	transcript	XR_005355240.1	pseudogene	2	n.213+14234A>T
chr2	17330740	T	A	PASS	intron_variant	MODIFIER	LOC119876055	LOC119876055	transcript	XR_005355241.1	pseudogene	2	n.175+14272A>T
chr2	40339087	G	A	PASS	intron_variant	MODIFIER	PPP2R2B	PPP2R2B	transcript	XM_038530528.1	protein_coding	2	c.269-63194C>T
chr2	40339087	G	A	PASS	intron_variant	MODIFIER	PPP2R2B	PPP2R2B	transcript	XM_038530542.1	protein_coding	1	c.16+16033C>T
chr2	40339087	G	A	PASS	intron_variant	MODIFIER	PPP2R2B	PPP2R2B	transcript	XM_038530541.1	protein_coding	1	c.22+22651C>T
chr2	40339087	G	A	PASS	intron_variant	MODIFIER	PPP2R2B	PPP2R2B	transcript	XM_038530538.1	protein_coding	2	c.38-63194C>T
chr2	40339087	G	A	PASS	intron_variant	MODIFIER	PPP2R2B	PPP2R2B	transcript	XM_038530543.1	protein_coding	2	c.71-63194C>T
chr2	40339087	G	A	PASS	intron_variant	MODIFIER	PPP2R2B	PPP2R2B	transcript	XM_038530534.1	protein_coding	2	c.71-63194C>T
chr2	40339087	G	A	PASS	intron_variant	MODIFIER	PPP2R2B	PPP2R2B	transcript	XM_038530540.1	protein_coding	2	c.38-63194C>T
chr2	40339087	G	A	PASS	intron_variant	MODIFIER	PPP2R2B	PPP2R2B	transcript	XM_038530537.1	protein_coding	2	c.38-63194C>T
chr2	40339087	G	A	PASS	intron_variant	MODIFIER	PPP2R2B	PPP2R2B	transcript	XM_038530539.1	protein_coding	2	c.38-63194C>T
chr2	40339087	G	A	PASS	intron_variant	MODIFIER	PPP2R2B	PPP2R2B	transcript	XM_038530530.1	protein_coding	2	c.239-63194C>T
chr2	40339087	G	A	PASS	intron_variant	MODIFIER	PPP2R2B	PPP2R2B	transcript	XM_038530531.1	protein_coding	1	c.32-63194C>T
chr2	40339087	G	A	PASS	intron_variant	MODIFIER	PPP2R2B	PPP2R2B	transcript	XM_038530536.1	protein_coding	2	c.38-63194C>T
chr2	40339087	G	A	PASS	intron_variant	MODIFIER	PPP2R2B	PPP2R2B	transcript	XM_038530533.1	protein_coding	1	c.80-63194C>T
chr2	40339087	G	A	PASS	intron_variant	MODIFIER	PPP2R2B	PPP2R2B	transcript	XM_038530529.1	protein_coding	3	c.245-63194C>T
chr2	40339087	G	A	PASS	intron_variant	MODIFIER	PPP2R2B	PPP2R2B	transcript	XM_038530535.1	protein_coding	3	c.38-63194C>T
chr2	40339087	G	A	PASS	intron_variant	MODIFIER	PPP2R2B	PPP2R2B	transcript	XM_038530532.1	protein_coding	2	c.89-63194C>T
chr2	45050929	TG	T	PASS	intron_variant	MODIFIER	PDE4D	PDE4D	transcript	XM_038530650.1	protein_coding	6	c.922-868delC
chr2	45050929	TG	T	PASS	intron_variant	MODIFIER	PDE4D	PDE4D	transcript	XM_038530671.1	protein_coding	1	c.49-868delC
chr2	45050929	TG	T	PASS	intron_variant	MODIFIER	PDE4D	PDE4D	transcript	XM_038530674.1	protein_coding	1	c.-9-868delC
chr2	45050929	TG	T	PASS	intron_variant	MODIFIER	PDE4D	PDE4D	transcript	XM_038530672.1	protein_coding	2	c.16-868delC
chr2	45050929	TG	T	PASS	intron_variant	MODIFIER	PDE4D	PDE4D	transcript	XM_038530666.1	protein_coding	2	c.283-868delC
chr2	45050929	TG	T	PASS	intron_variant	MODIFIER	PDE4D	PDE4D	transcript	XM_038530670.1	protein_coding	2	c.151-868delC
chr2	45050929	TG	T	PASS	intron_variant	MODIFIER	PDE4D	PDE4D	transcript	XM_038530673.1	protein_coding	2	c.16-868delC
chr2	45050929	TG	T	PASS	intron_variant	MODIFIER	PDE4D	PDE4D	transcript	XM_038530669.1	protein_coding	2	c.160-868delC
chr2	45050929	TG	T	PASS	intron_variant	MODIFIER	PDE4D	PDE4D	transcript	XM_038530667.1	protein_coding	3	c.202-868delC
chr2	45050929	TG	T	PASS	intron_variant	MODIFIER	PDE4D	PDE4D	transcript	XM_038530668.1	protein_coding	3	c.202-868delC
chr2	45050929	TG	T	PASS	intron_variant	MODIFIER	PDE4D	PDE4D	transcript	XM_038530662.1	protein_coding	6	c.532-868delC
chr2	45050929	TG	T	PASS	intron_variant	MODIFIER	PDE4D	PDE4D	transcript	XM_038530665.1	protein_coding	6	c.418-868delC
chr2	45050929	TG	T	PASS	intron_variant	MODIFIER	PDE4D	PDE4D	transcript	XM_038530661.1	protein_coding	6	c.556-868delC
chr2	45050929	TG	T	PASS	intron_variant	MODIFIER	PDE4D	PDE4D	transcript	XM_038530660.1	protein_coding	6	c.592-868delC
chr2	45050929	TG	T	PASS	intron_variant	MODIFIER	PDE4D	PDE4D	transcript	XM_038530664.1	protein_coding	6	c.514-868delC
chr2	45050929	TG	T	PASS	intron_variant	MODIFIER	PDE4D	PDE4D	transcript	XM_038530663.1	protein_coding	6	c.523-868delC
chr2	45050929	TG	T	PASS	intron_variant	MODIFIER	PDE4D	PDE4D	transcript	XM_038530658.1	protein_coding	6	c.733-868delC
chr2	45050929	TG	T	PASS	intron_variant	MODIFIER	PDE4D	PDE4D	transcript	XM_038530659.1	protein_coding	7	c.643-868delC
chr2	45050929	TG	T	PASS	intron_variant	MODIFIER	PDE4D	PDE4D	transcript	XM_038530657.1	protein_coding	8	c.739-868delC
chr2	45050929	TG	T	PASS	intron_variant	MODIFIER	PDE4D	PDE4D	transcript	XM_038530655.1	protein_coding	9	c.739-868delC
chr2	45050929	TG	T	PASS	intron_variant	MODIFIER	PDE4D	PDE4D	transcript	XM_038530656.1	protein_coding	8	c.739-868delC
chr2	45050929	TG	T	PASS	intron_variant	MODIFIER	PDE4D	PDE4D	transcript	XM_038530651.1	protein_coding	13	c.739-868delC
chr2	45050929	TG	T	PASS	intron_variant	MODIFIER	PDE4D	PDE4D	transcript	XM_038530652.1	protein_coding	10	c.739-868delC
chr2	45050929	TG	T	PASS	intron_variant	MODIFIER	PDE4D	PDE4D	transcript	XM_038530653.1	protein_coding	11	c.739-868delC
chr2	45050929	TG	T	PASS	intron_variant	MODIFIER	PDE4D	PDE4D	transcript	XM_038530654.1	protein_coding	9	c.739-868delC
chr2	45050929	TG	T	PASS	intron_variant	MODIFIER	PDE4D	PDE4D	transcript	XM_038530676.1	protein_coding	10	c.626-868delC
chr2	45050933	G	A	PASS	intron_variant	MODIFIER	PDE4D	PDE4D	transcript	XM_038530650.1	protein_coding	6	c.922-871C>T
chr2	45050933	G	A	PASS	intron_variant	MODIFIER	PDE4D	PDE4D	transcript	XM_038530671.1	protein_coding	1	c.49-871C>T
chr2	45050933	G	A	PASS	intron_variant	MODIFIER	PDE4D	PDE4D	transcript	XM_038530674.1	protein_coding	1	c.-9-871C>T
chr2	45050933	G	A	PASS	intron_variant	MODIFIER	PDE4D	PDE4D	transcript	XM_038530672.1	protein_coding	2	c.16-871C>T
chr2	45050933	G	A	PASS	intron_variant	MODIFIER	PDE4D	PDE4D	transcript	XM_038530666.1	protein_coding	2	c.283-871C>T
chr2	45050933	G	A	PASS	intron_variant	MODIFIER	PDE4D	PDE4D	transcript	XM_038530670.1	protein_coding	2	c.151-871C>T
chr2	45050933	G	A	PASS	intron_variant	MODIFIER	PDE4D	PDE4D	transcript	XM_038530673.1	protein_coding	2	c.16-871C>T
chr2	45050933	G	A	PASS	intron_variant	MODIFIER	PDE4D	PDE4D	transcript	XM_038530669.1	protein_coding	2	c.160-871C>T
chr2	45050933	G	A	PASS	intron_variant	MODIFIER	PDE4D	PDE4D	transcript	XM_038530667.1	protein_coding	3	c.202-871C>T
chr2	45050933	G	A	PASS	intron_variant	MODIFIER	PDE4D	PDE4D	transcript	XM_038530668.1	protein_coding	3	c.202-871C>T
chr2	45050933	G	A	PASS	intron_variant	MODIFIER	PDE4D	PDE4D	transcript	XM_038530662.1	protein_coding	6	c.532-871C>T
chr2	45050933	G	A	PASS	intron_variant	MODIFIER	PDE4D	PDE4D	transcript	XM_038530665.1	protein_coding	6	c.418-871C>T
chr2	45050933	G	A	PASS	intron_variant	MODIFIER	PDE4D	PDE4D	transcript	XM_038530661.1	protein_coding	6	c.556-871C>T
chr2	45050933	G	A	PASS	intron_variant	MODIFIER	PDE4D	PDE4D	transcript	XM_038530660.1	protein_coding	6	c.592-871C>T
chr2	45050933	G	A	PASS	intron_variant	MODIFIER	PDE4D	PDE4D	transcript	XM_038530664.1	protein_coding	6	c.514-871C>T
chr2	45050933	G	A	PASS	intron_variant	MODIFIER	PDE4D	PDE4D	transcript	XM_038530663.1	protein_coding	6	c.523-871C>T
chr2	45050933	G	A	PASS	intron_variant	MODIFIER	PDE4D	PDE4D	transcript	XM_038530658.1	protein_coding	6	c.733-871C>T
chr2	45050933	G	A	PASS	intron_variant	MODIFIER	PDE4D	PDE4D	transcript	XM_038530659.1	protein_coding	7	c.643-871C>T
chr2	45050933	G	A	PASS	intron_variant	MODIFIER	PDE4D	PDE4D	transcript	XM_038530657.1	protein_coding	8	c.739-871C>T
chr2	45050933	G	A	PASS	intron_variant	MODIFIER	PDE4D	PDE4D	transcript	XM_038530655.1	protein_coding	9	c.739-871C>T
chr2	45050933	G	A	PASS	intron_variant	MODIFIER	PDE4D	PDE4D	transcript	XM_038530656.1	protein_coding	8	c.739-871C>T
chr2	45050933	G	A	PASS	intron_variant	MODIFIER	PDE4D	PDE4D	transcript	XM_038530651.1	protein_coding	13	c.739-871C>T
chr2	45050933	G	A	PASS	intron_variant	MODIFIER	PDE4D	PDE4D	transcript	XM_038530652.1	protein_coding	10	c.739-871C>T
chr2	45050933	G	A	PASS	intron_variant	MODIFIER	PDE4D	PDE4D	transcript	XM_038530653.1	protein_coding	11	c.739-871C>T
chr2	45050933	G	A	PASS	intron_variant	MODIFIER	PDE4D	PDE4D	transcript	XM_038530654.1	protein_coding	9	c.739-871C>T
chr2	45050933	G	A	PASS	intron_variant	MODIFIER	PDE4D	PDE4D	transcript	XM_038530676.1	protein_coding	10	c.626-871C>T
chr2	45050938	A	G	PASS	intron_variant	MODIFIER	PDE4D	PDE4D	transcript	XM_038530650.1	protein_coding	6	c.922-876T>C
chr2	45050938	A	G	PASS	intron_variant	MODIFIER	PDE4D	PDE4D	transcript	XM_038530671.1	protein_coding	1	c.49-876T>C
chr2	45050938	A	G	PASS	intron_variant	MODIFIER	PDE4D	PDE4D	transcript	XM_038530674.1	protein_coding	1	c.-9-876T>C
chr2	45050938	A	G	PASS	intron_variant	MODIFIER	PDE4D	PDE4D	transcript	XM_038530672.1	protein_coding	2	c.16-876T>C
chr2	45050938	A	G	PASS	intron_variant	MODIFIER	PDE4D	PDE4D	transcript	XM_038530666.1	protein_coding	2	c.283-876T>C
chr2	45050938	A	G	PASS	intron_variant	MODIFIER	PDE4D	PDE4D	transcript	XM_038530670.1	protein_coding	2	c.151-876T>C
chr2	45050938	A	G	PASS	intron_variant	MODIFIER	PDE4D	PDE4D	transcript	XM_038530673.1	protein_coding	2	c.16-876T>C
chr2	45050938	A	G	PASS	intron_variant	MODIFIER	PDE4D	PDE4D	transcript	XM_038530669.1	protein_coding	2	c.160-876T>C
chr2	45050938	A	G	PASS	intron_variant	MODIFIER	PDE4D	PDE4D	transcript	XM_038530667.1	protein_coding	3	c.202-876T>C
chr2	45050938	A	G	PASS	intron_variant	MODIFIER	PDE4D	PDE4D	transcript	XM_038530668.1	protein_coding	3	c.202-876T>C
chr2	45050938	A	G	PASS	intron_variant	MODIFIER	PDE4D	PDE4D	transcript	XM_038530662.1	protein_coding	6	c.532-876T>C
chr2	45050938	A	G	PASS	intron_variant	MODIFIER	PDE4D	PDE4D	transcript	XM_038530665.1	protein_coding	6	c.418-876T>C
chr2	45050938	A	G	PASS	intron_variant	MODIFIER	PDE4D	PDE4D	transcript	XM_038530661.1	protein_coding	6	c.556-876T>C
chr2	45050938	A	G	PASS	intron_variant	MODIFIER	PDE4D	PDE4D	transcript	XM_038530660.1	protein_coding	6	c.592-876T>C
chr2	45050938	A	G	PASS	intron_variant	MODIFIER	PDE4D	PDE4D	transcript	XM_038530664.1	protein_coding	6	c.514-876T>C
chr2	45050938	A	G	PASS	intron_variant	MODIFIER	PDE4D	PDE4D	transcript	XM_038530663.1	protein_coding	6	c.523-876T>C
chr2	45050938	A	G	PASS	intron_variant	MODIFIER	PDE4D	PDE4D	transcript	XM_038530658.1	protein_coding	6	c.733-876T>C
chr2	45050938	A	G	PASS	intron_variant	MODIFIER	PDE4D	PDE4D	transcript	XM_038530659.1	protein_coding	7	c.643-876T>C
chr2	45050938	A	G	PASS	intron_variant	MODIFIER	PDE4D	PDE4D	transcript	XM_038530657.1	protein_coding	8	c.739-876T>C
chr2	45050938	A	G	PASS	intron_variant	MODIFIER	PDE4D	PDE4D	transcript	XM_038530655.1	protein_coding	9	c.739-876T>C
chr2	45050938	A	G	PASS	intron_variant	MODIFIER	PDE4D	PDE4D	transcript	XM_038530656.1	protein_coding	8	c.739-876T>C
chr2	45050938	A	G	PASS	intron_variant	MODIFIER	PDE4D	PDE4D	transcript	XM_038530651.1	protein_coding	13	c.739-876T>C
chr2	45050938	A	G	PASS	intron_variant	MODIFIER	PDE4D	PDE4D	transcript	XM_038530652.1	protein_coding	10	c.739-876T>C
chr2	45050938	A	G	PASS	intron_variant	MODIFIER	PDE4D	PDE4D	transcript	XM_038530653.1	protein_coding	11	c.739-876T>C
chr2	45050938	A	G	PASS	intron_variant	MODIFIER	PDE4D	PDE4D	transcript	XM_038530654.1	protein_coding	9	c.739-876T>C
chr2	45050938	A	G	PASS	intron_variant	MODIFIER	PDE4D	PDE4D	transcript	XM_038530676.1	protein_coding	10	c.626-876T>C
chr2	50936981	A	T	PASS	intron_variant	MODIFIER	ERBIN	ERBIN	transcript	XM_038530714.1	protein_coding	16	c.1429-159A>T
chr2	50936981	A	T	PASS	intron_variant	MODIFIER	ERBIN	ERBIN	transcript	XM_038530715.1	protein_coding	16	c.1429-159A>T
chr2	50936981	A	T	PASS	intron_variant	MODIFIER	ERBIN	ERBIN	transcript	XM_038530726.1	protein_coding	15	c.1429-159A>T
chr2	50936981	A	T	PASS	intron_variant	MODIFIER	ERBIN	ERBIN	transcript	XM_038530716.1	protein_coding	15	c.1429-159A>T
chr2	50936981	A	T	PASS	intron_variant	MODIFIER	ERBIN	ERBIN	transcript	XM_038530717.1	protein_coding	15	c.1429-159A>T
chr2	50936981	A	T	PASS	intron_variant	MODIFIER	ERBIN	ERBIN	transcript	XM_038530718.1	protein_coding	15	c.1429-159A>T
chr2	50936981	A	T	PASS	intron_variant	MODIFIER	ERBIN	ERBIN	transcript	XM_038530719.1	protein_coding	15	c.1429-159A>T
chr2	50936981	A	T	PASS	intron_variant	MODIFIER	ERBIN	ERBIN	transcript	XM_038530720.1	protein_coding	15	c.1429-159A>T
chr2	50936981	A	T	PASS	intron_variant	MODIFIER	ERBIN	ERBIN	transcript	XM_038530721.1	protein_coding	15	c.1429-159A>T
chr2	50936981	A	T	PASS	intron_variant	MODIFIER	ERBIN	ERBIN	transcript	XM_038530723.1	protein_coding	15	c.1429-159A>T
chr2	50936981	A	T	PASS	intron_variant	MODIFIER	ERBIN	ERBIN	transcript	XM_038530724.1	protein_coding	15	c.1429-159A>T
chr2	50936981	A	T	PASS	intron_variant	MODIFIER	ERBIN	ERBIN	transcript	XM_038530725.1	protein_coding	15	c.1429-159A>T
chr2	72972688	G	A	PASS	upstream_gene_variant	MODIFIER	LOC119870609	LOC119870609	transcript	XR_005356260.1	snRNA	-1	n.-3431C>T
chr2	72972688	G	A	PASS	downstream_gene_variant	MODIFIER	HMGN2	HMGN2	transcript	NM_001003101.2_3	protein_coding	-1	c.*4315C>T
chr2	72972688	G	A	PASS	intergenic_region	MODIFIER	LOC119870609-HMGN2	LOC119870609-HMGN2	intergenic_region	LOC119870609_3-HMGN2_3		-1	n.72972688G>A
chr2	73017173	C	T	PASS	intron_variant	MODIFIER	LOC119876034	LOC119876034	transcript	XM_038529593.1	protein_coding	2	c.217-2730G>A
chr2	73026879	G	A	PASS	upstream_gene_variant	MODIFIER	LOC119876034	LOC119876034	transcript	XM_038529593.1	protein_coding	-1	c.-1451C>T
chr2	73026879	G	A	PASS	intergenic_region	MODIFIER	LOC119876034-LIN28A	LOC119876034-LIN28A	intergenic_region	LOC119876034-LIN28A_3		-1	n.73026879G>A
chr2	73029125	T	C	PASS	upstream_gene_variant	MODIFIER	LOC119876034	LOC119876034	transcript	XM_038529593.1	protein_coding	-1	c.-3697A>G
chr2	73029125	T	C	PASS	intergenic_region	MODIFIER	LOC119876034-LIN28A	LOC119876034-LIN28A	intergenic_region	LOC119876034-LIN28A_3		-1	n.73029125T>C
chr2	73100619	A	G	PASS	upstream_gene_variant	MODIFIER	CD52	CD52	transcript	NM_001003240.1_3	protein_coding	-1	c.-2217T>C
chr2	73100619	A	G	PASS	downstream_gene_variant	MODIFIER	CRYBG2	CRYBG2	transcript	XM_038531471.1	protein_coding	-1	c.*4952A>G
chr2	73100619	A	G	PASS	downstream_gene_variant	MODIFIER	CRYBG2	CRYBG2	transcript	XM_038531472.1	protein_coding	-1	c.*4952A>G
chr2	73100619	A	G	PASS	intron_variant	MODIFIER	CRYBG2	CRYBG2	transcript	XM_038531473.1	protein_coding	20	c.4554+5292A>G
chr2	73162549	C	T	PASS	intron_variant	MODIFIER	CEP85	CEP85	transcript	XM_038531485.1	protein_coding	3	c.208+360G>A
chr2	73162549	C	T	PASS	intron_variant	MODIFIER	CEP85	CEP85	transcript	XM_038531486.1	protein_coding	3	c.208+360G>A
chr2	73199575	C	CAAGCA	PASS	upstream_gene_variant	MODIFIER	LOC111093403	LOC111093403	transcript	XM_038531498.1	protein_coding	-1	c.-2235_-2234insAAGCA
chr2	73199575	C	CAAGCA	PASS	upstream_gene_variant	MODIFIER	LOC111093403	LOC111093403	transcript	XR_005355948.1	pseudogene	-1	n.-1401_-1400insAAGCA
chr2	73199575	C	CAAGCA	PASS	upstream_gene_variant	MODIFIER	LOC111093403	LOC111093403	transcript	XR_005355950.1	pseudogene	-1	n.-1401_-1400insAAGCA
chr2	73199575	C	CAAGCA	PASS	upstream_gene_variant	MODIFIER	LOC111093403	LOC111093403	transcript	XR_005355952.1	pseudogene	-1	n.-1402_-1401insAAGCA
chr2	73199575	C	CAAGCA	PASS	upstream_gene_variant	MODIFIER	LOC111093403	LOC111093403	transcript	XR_005355947.1	pseudogene	-1	n.-1403_-1402insAAGCA
chr2	73199575	C	CAAGCA	PASS	upstream_gene_variant	MODIFIER	LOC111093403	LOC111093403	transcript	XR_005355946.1	pseudogene	-1	n.-1411_-1410insAAGCA
chr2	73199575	C	CAAGCA	PASS	upstream_gene_variant	MODIFIER	LOC111093403	LOC111093403	transcript	XR_005355951.1	pseudogene	-1	n.-1412_-1411insAAGCA
chr2	73199575	C	CAAGCA	PASS	upstream_gene_variant	MODIFIER	LOC111093403	LOC111093403	transcript	XR_005355944.1	pseudogene	-1	n.-2694_-2693insAAGCA
chr2	73199575	C	CAAGCA	PASS	upstream_gene_variant	MODIFIER	LOC111093403	LOC111093403	transcript	XR_005355949.1	pseudogene	-1	n.-2695_-2694insAAGCA
chr2	73199575	C	CAAGCA	PASS	upstream_gene_variant	MODIFIER	LOC111093403	LOC111093403	transcript	XR_005355945.1	pseudogene	-1	n.-2696_-2695insAAGCA
chr2	73199575	C	CAAGCA	PASS	downstream_gene_variant	MODIFIER	CNKSR1	CNKSR1	transcript	XM_038531488.1	protein_coding	-1	c.*3297_*3298insTGCTT
chr2	73199575	C	CAAGCA	PASS	downstream_gene_variant	MODIFIER	CNKSR1	CNKSR1	transcript	XM_038531492.1	protein_coding	-1	c.*3297_*3298insTGCTT
chr2	73199575	C	CAAGCA	PASS	downstream_gene_variant	MODIFIER	CNKSR1	CNKSR1	transcript	XM_038531490.1	protein_coding	-1	c.*3297_*3298insTGCTT
chr2	73199575	C	CAAGCA	PASS	downstream_gene_variant	MODIFIER	CNKSR1	CNKSR1	transcript	XM_038531491.1	protein_coding	-1	c.*3297_*3298insTGCTT
chr2	73199575	C	CAAGCA	PASS	downstream_gene_variant	MODIFIER	CNKSR1	CNKSR1	transcript	XM_038531489.1	protein_coding	-1	c.*3297_*3298insTGCTT
chr2	73199575	C	CAAGCA	PASS	intron_variant	MODIFIER	CATSPER4	CATSPER4	transcript	XM_038531493.1	protein_coding	3	c.288+1044_288+1045insTGCTT
chr2	73199575	C	CAAGCA	PASS	intron_variant	MODIFIER	CATSPER4	CATSPER4	transcript	XM_038531495.1	protein_coding	3	c.288+1044_288+1045insTGCTT
chr2	73199575	C	CAAGCA	PASS	intron_variant	MODIFIER	CATSPER4	CATSPER4	transcript	XM_038531494.1	protein_coding	3	c.288+1044_288+1045insTGCTT
chr2	73199575	C	CAAGCA	PASS	intron_variant	MODIFIER	CATSPER4	CATSPER4	transcript	XM_038531496.1	protein_coding	3	c.288+1044_288+1045insTGCTT
chr2	73222999	A	C	PASS	downstream_gene_variant	MODIFIER	C2H1orf232	C2H1orf232	transcript	XM_038529642.1	protein_coding	-1	c.*391A>C
chr2	73222999	A	C	PASS	downstream_gene_variant	MODIFIER	FAM110D	FAM110D	transcript	XM_038529643.1	protein_coding	-1	c.*1065T>G
chr2	73222999	A	C	PASS	downstream_gene_variant	MODIFIER	FAM110D	FAM110D	transcript	XM_038529644.1	protein_coding	-1	c.*1065T>G
chr2	73222999	A	C	PASS	intergenic_region	MODIFIER	C2H1orf232-FAM110D	C2H1orf232-FAM110D	intergenic_region	C2H1orf232_3-FAM110D_3		-1	n.73222999A>C
chr2	73225184	G	C	PASS	downstream_gene_variant	MODIFIER	C2H1orf232	C2H1orf232	transcript	XM_038529642.1	protein_coding	-1	c.*2576G>C
chr2	73225184	G	C	PASS	intron_variant	MODIFIER	FAM110D	FAM110D	transcript	XM_038529643.1	protein_coding	1	c.-96-197C>G
chr2	73225184	G	C	PASS	intron_variant	MODIFIER	FAM110D	FAM110D	transcript	XM_038529644.1	protein_coding	1	c.-96-197C>G
chr2	73226659	T	C	PASS	downstream_gene_variant	MODIFIER	C2H1orf232	C2H1orf232	transcript	XM_038529642.1	protein_coding	-1	c.*4051T>C
chr2	73226659	T	C	PASS	intron_variant	MODIFIER	FAM110D	FAM110D	transcript	XM_038529643.1	protein_coding	1	c.-97+73A>G
chr2	73226659	T	C	PASS	intron_variant	MODIFIER	FAM110D	FAM110D	transcript	XM_038529644.1	protein_coding	1	c.-96-1672A>G
chr2	73238105	G	A	PASS	upstream_gene_variant	MODIFIER	LOC111094703	LOC111094703	transcript	XR_005355089.1	pseudogene	-1	n.-3266C>T
chr2	73238105	G	A	PASS	intergenic_region	MODIFIER	LOC111094703-PDIK1L	LOC111094703-PDIK1L	intergenic_region	LOC111094703_3-PDIK1L_3		-1	n.73238105G>A
chr2	73241188	CT	C	PASS	intergenic_region	MODIFIER	LOC111094703-PDIK1L	LOC111094703-PDIK1L	intergenic_region	LOC111094703_3-PDIK1L_3		-1	n.73241189delT
chr2	73451297	T	A	PASS	downstream_gene_variant	MODIFIER	LOC111093439	LOC111093439	transcript	XR_005355958.1	pseudogene	-1	n.*1027A>T
chr2	73451297	T	A	PASS	downstream_gene_variant	MODIFIER	LOC111093439	LOC111093439	transcript	XR_005355961.1	pseudogene	-1	n.*1027A>T
chr2	73451297	T	A	PASS	downstream_gene_variant	MODIFIER	LOC111093439	LOC111093439	transcript	XR_005355960.1	pseudogene	-1	n.*1027A>T
chr2	73451297	T	A	PASS	intergenic_region	MODIFIER	STMN1-LOC111093439	STMN1-LOC111093439	intergenic_region	STMN1_3-LOC111093439_3		-1	n.73451297T>A
chr2	73459052	C	T	PASS	upstream_gene_variant	MODIFIER	LOC111093443	LOC111093443	transcript	XR_005355963.1	pseudogene	-1	n.-1737C>T
chr2	73459052	C	T	PASS	upstream_gene_variant	MODIFIER	LOC111093443	LOC111093443	transcript	XR_005355964.1	pseudogene	-1	n.-1733C>T
chr2	73459052	C	T	PASS	downstream_gene_variant	MODIFIER	LOC111093439	LOC111093439	transcript	XR_005355956.1	pseudogene	-1	n.*1744G>A
chr2	73459052	C	T	PASS	downstream_gene_variant	MODIFIER	LOC111093439	LOC111093439	transcript	XR_005355957.1	pseudogene	-1	n.*1744G>A
chr2	73459052	C	T	PASS	downstream_gene_variant	MODIFIER	LOC111093439	LOC111093439	transcript	XR_005355959.1	pseudogene	-1	n.*1744G>A
chr2	73459052	C	T	PASS	downstream_gene_variant	MODIFIER	LOC111093439	LOC111093439	transcript	XR_005355962.1	pseudogene	-1	n.*1744G>A
chr2	73459052	C	T	PASS	intron_variant	MODIFIER	LOC111093439	LOC111093439	transcript	XR_005355958.1	pseudogene	4	n.623+2429G>A
chr2	73459052	C	T	PASS	intron_variant	MODIFIER	LOC111093439	LOC111093439	transcript	XR_005355961.1	pseudogene	3	n.434+2429G>A
chr2	73459052	C	T	PASS	intron_variant	MODIFIER	LOC111093439	LOC111093439	transcript	XR_005355960.1	pseudogene	3	n.597+3699G>A
chr2	73495330	G	A	PASS	downstream_gene_variant	MODIFIER	PAQR7	PAQR7	transcript	XM_038531527.1	protein_coding	-1	c.*4388G>A
chr2	73495330	G	A	PASS	downstream_gene_variant	MODIFIER	PAQR7	PAQR7	transcript	XM_038531529.1	protein_coding	-1	c.*4388G>A
chr2	73495330	G	A	PASS	downstream_gene_variant	MODIFIER	PAQR7	PAQR7	transcript	XM_038531528.1	protein_coding	-1	c.*4388G>A
chr2	73495330	G	A	PASS	downstream_gene_variant	MODIFIER	PAQR7	PAQR7	transcript	XM_038531530.1	protein_coding	-1	c.*4388G>A
chr2	73495330	G	A	PASS	downstream_gene_variant	MODIFIER	PAQR7	PAQR7	transcript	XM_038531531.1	protein_coding	-1	c.*4388G>A
chr2	73495330	G	A	PASS	intron_variant	MODIFIER	AUNIP	AUNIP	transcript	XM_038531533.1	protein_coding	1	c.78+1425G>A
chr2	73529387	G	T	PASS	upstream_gene_variant	MODIFIER	MTFR1L	MTFR1L	transcript	XM_038531536.1	protein_coding	-1	c.-473C>A
chr2	73529387	G	T	PASS	upstream_gene_variant	MODIFIER	MTFR1L	MTFR1L	transcript	XM_038531537.1	protein_coding	-1	c.-497C>A
chr2	73529387	G	T	PASS	downstream_gene_variant	MODIFIER	SELENON	SELENON	transcript	XM_038531535.1	protein_coding	-1	c.*3448C>A
chr2	73529387	G	T	PASS	intron_variant	MODIFIER	MTFR1L	MTFR1L	transcript	XM_038531538.1	protein_coding	1	c.-121+183C>A
chr2	73709671	G	T	PASS	intergenic_region	MODIFIER	MAN1C1-LOC102154675	MAN1C1-LOC102154675	intergenic_region	MAN1C1_3-LOC102154675_3		-1	n.73709671G>T
chr2	74035327	C	T	PASS	intergenic_region	MODIFIER	LOC119870544-LOC111093454	LOC119870544-LOC111093454	intergenic_region	LOC119870544_3-LOC111093454_3		-1	n.74035327C>T
chr2	75215122	CA	C	PASS	intergenic_region	MODIFIER	LOC111093587-LOC111093588	LOC111093587-LOC111093588	intergenic_region	LOC111093587_5-LOC111093588_3		-1	n.75215123delA
chr2	76318885	C	T	PASS	downstream_gene_variant	MODIFIER	LOC119870436	LOC119870436	transcript	XR_005356037.1	pseudogene	-1	n.*1211G>A
chr2	76318885	C	T	PASS	downstream_gene_variant	MODIFIER	LOC119870436	LOC119870436	transcript	XR_005356040.1	pseudogene	-1	n.*1211G>A
chr2	76318885	C	T	PASS	downstream_gene_variant	MODIFIER	LOC119870436	LOC119870436	transcript	XR_005356038.1	pseudogene	-1	n.*1211G>A
chr2	76318885	C	T	PASS	intergenic_region	MODIFIER	LOC102153519-LOC119870436	LOC102153519-LOC119870436	intergenic_region	LOC102153519_3-LOC119870436_3		-1	n.76318885C>T
chr2	76417229	C	T	PASS	intron_variant	MODIFIER	LOC106558292	LOC106558292	transcript	XR_005356048.1	pseudogene	4	n.539-1513G>A
chr2	76417229	C	T	PASS	intron_variant	MODIFIER	LOC106558292	LOC106558292	transcript	XR_005356053.1	pseudogene	4	n.374-1513G>A
chr2	76417229	C	T	PASS	intron_variant	MODIFIER	LOC106558292	LOC106558292	transcript	XR_005356052.1	pseudogene	4	n.471-1513G>A
chr2	76417229	C	T	PASS	intron_variant	MODIFIER	LOC106558292	LOC106558292	transcript	XR_005356047.1	pseudogene	4	n.374-1513G>A
chr2	76417229	C	T	PASS	intron_variant	MODIFIER	LOC106558292	LOC106558292	transcript	XR_005356049.1	pseudogene	4	n.373+4067G>A
chr2	76417229	C	T	PASS	intron_variant	MODIFIER	LOC106558292	LOC106558292	transcript	XR_005356050.1	pseudogene	4	n.374-1516G>A
chr2	76417229	C	T	PASS	intron_variant	MODIFIER	LOC106558292	LOC106558292	transcript	XR_005356051.1	pseudogene	4	n.373+4067G>A
chr2	76625127	G	A	PASS	intergenic_region	MODIFIER	LOC478196-LOC102154438	LOC478196-LOC102154438	intergenic_region	LOC478196_3-LOC102154438_3		-1	n.76625127G>A
chr2	76634669	A	G	PASS	intron_variant	MODIFIER	LOC102154438	LOC102154438	transcript	XR_005355100.1	pseudogene	4	n.772-473A>G
chr2	76634669	A	G	PASS	intron_variant	MODIFIER	LOC102154438	LOC102154438	transcript	XR_005355098.1	pseudogene	5	n.761-473A>G
chr2	76634669	A	G	PASS	intron_variant	MODIFIER	LOC102154438	LOC102154438	transcript	XR_005355097.1	pseudogene	4	n.479-473A>G
chr2	76634669	A	G	PASS	intron_variant	MODIFIER	LOC102154438	LOC102154438	transcript	XR_005355099.1	pseudogene	3	n.388-473A>G
chr2	76709697	C	T	PASS	synonymous_variant	LOW	HSPG2	HSPG2	transcript	XM_038531680.1	protein_coding	17	c.2202C>T	p.Thr734Thr
chr2	76709697	C	T	PASS	synonymous_variant	LOW	HSPG2	HSPG2	transcript	XM_038531681.1	protein_coding	17	c.2202C>T	p.Thr734Thr
chr2	76709697	C	T	PASS	synonymous_variant	LOW	HSPG2	HSPG2	transcript	XM_038531682.1	protein_coding	17	c.2202C>T	p.Thr734Thr
chr2	76709697	C	T	PASS	synonymous_variant	LOW	HSPG2	HSPG2	transcript	XM_038531683.1	protein_coding	17	c.2202C>T	p.Thr734Thr
chr2	76709697	C	T	PASS	synonymous_variant	LOW	HSPG2	HSPG2	transcript	XM_038531684.1	protein_coding	16	c.2151C>T	p.Thr717Thr
chr2	76709697	C	T	PASS	synonymous_variant	LOW	HSPG2	HSPG2	transcript	XM_038531685.1	protein_coding	17	c.2202C>T	p.Thr734Thr
chr2	76709697	C	T	PASS	synonymous_variant	LOW	HSPG2	HSPG2	transcript	XM_038531686.1	protein_coding	17	c.2202C>T	p.Thr734Thr
chr2	76709697	C	T	PASS	synonymous_variant	LOW	HSPG2	HSPG2	transcript	XM_038531687.1	protein_coding	17	c.2202C>T	p.Thr734Thr
chr2	76709697	C	T	PASS	synonymous_variant	LOW	HSPG2	HSPG2	transcript	XM_038531688.1	protein_coding	17	c.2202C>T	p.Thr734Thr
chr2	76709697	C	T	PASS	synonymous_variant	LOW	HSPG2	HSPG2	transcript	XM_038531689.1	protein_coding	16	c.2151C>T	p.Thr717Thr
chr2	76709697	C	T	PASS	synonymous_variant	LOW	HSPG2	HSPG2	transcript	XM_038531690.1	protein_coding	16	c.2151C>T	p.Thr717Thr
chr2	76709697	C	T	PASS	synonymous_variant	LOW	HSPG2	HSPG2	transcript	XM_038531691.1	protein_coding	17	c.2202C>T	p.Thr734Thr
chr2	76709697	C	T	PASS	synonymous_variant	LOW	HSPG2	HSPG2	transcript	XM_038531692.1	protein_coding	16	c.2151C>T	p.Thr717Thr
chr2	76709697	C	T	PASS	synonymous_variant	LOW	HSPG2	HSPG2	transcript	XM_038531693.1	protein_coding	16	c.2151C>T	p.Thr717Thr
chr2	76751269	C	T	PASS	intron_variant	MODIFIER	HSPG2	HSPG2	transcript	XM_038531680.1	protein_coding	87	c.11762+327C>T
chr2	76751269	C	T	PASS	intron_variant	MODIFIER	HSPG2	HSPG2	transcript	XM_038531681.1	protein_coding	87	c.11759+327C>T
chr2	76751269	C	T	PASS	intron_variant	MODIFIER	HSPG2	HSPG2	transcript	XM_038531682.1	protein_coding	86	c.11744+327C>T
chr2	76751269	C	T	PASS	intron_variant	MODIFIER	HSPG2	HSPG2	transcript	XM_038531683.1	protein_coding	87	c.11741+327C>T
chr2	76751269	C	T	PASS	intron_variant	MODIFIER	HSPG2	HSPG2	transcript	XM_038531684.1	protein_coding	86	c.11711+327C>T
chr2	76751269	C	T	PASS	intron_variant	MODIFIER	HSPG2	HSPG2	transcript	XM_038531685.1	protein_coding	85	c.11474+327C>T
chr2	76751269	C	T	PASS	intron_variant	MODIFIER	HSPG2	HSPG2	transcript	XM_038531686.1	protein_coding	85	c.11468+327C>T
chr2	76751269	C	T	PASS	intron_variant	MODIFIER	HSPG2	HSPG2	transcript	XM_038531687.1	protein_coding	83	c.11339+327C>T
chr2	76751269	C	T	PASS	intron_variant	MODIFIER	HSPG2	HSPG2	transcript	XM_038531688.1	protein_coding	83	c.11318+327C>T
chr2	76751269	C	T	PASS	intron_variant	MODIFIER	HSPG2	HSPG2	transcript	XM_038531689.1	protein_coding	82	c.11267+327C>T
chr2	76751269	C	T	PASS	intron_variant	MODIFIER	HSPG2	HSPG2	transcript	XM_038531690.1	protein_coding	82	c.11264+327C>T
chr2	76751269	C	T	PASS	intron_variant	MODIFIER	HSPG2	HSPG2	transcript	XM_038531691.1	protein_coding	81	c.10886+327C>T
chr2	76751269	C	T	PASS	intron_variant	MODIFIER	HSPG2	HSPG2	transcript	XM_038531692.1	protein_coding	81	c.11249+327C>T
chr2	76751269	C	T	PASS	intron_variant	MODIFIER	HSPG2	HSPG2	transcript	XM_038531693.1	protein_coding	81	c.11246+327C>T
chr2	76779601	C	T	PASS	downstream_gene_variant	MODIFIER	LOC119870604	LOC119870604	transcript	XR_005356255.1	snRNA	-1	n.*4264C>T
chr2	76779601	C	T	PASS	intragenic_variant	MODIFIER	LOC100688249	LOC100688249	gene_variant	LOC100688249_3		-1	n.76779601C>T
chr2	76836611	G	T	PASS	intron_variant	MODIFIER	USP48	USP48	transcript	XM_038531694.1	protein_coding	9	c.1172-301G>T
chr2	76836611	G	T	PASS	intron_variant	MODIFIER	USP48	USP48	transcript	XM_038531695.1	protein_coding	9	c.1172-304G>T
chr2	76836611	G	T	PASS	intron_variant	MODIFIER	USP48	USP48	transcript	XM_038531700.1	protein_coding	8	c.992-301G>T
chr2	76836611	G	T	PASS	intron_variant	MODIFIER	USP48	USP48	transcript	XM_038531701.1	protein_coding	8	c.992-304G>T
chr2	76836611	G	T	PASS	intron_variant	MODIFIER	USP48	USP48	transcript	XM_038531696.1	protein_coding	9	c.1172-301G>T
chr2	76836611	G	T	PASS	intron_variant	MODIFIER	USP48	USP48	transcript	XM_038531698.1	protein_coding	9	c.1172-301G>T
chr2	76836611	G	T	PASS	intron_variant	MODIFIER	USP48	USP48	transcript	XM_038531697.1	protein_coding	9	c.1172-301G>T
chr2	76836611	G	T	PASS	intron_variant	MODIFIER	USP48	USP48	transcript	XM_038531699.1	protein_coding	9	c.1172-304G>T
chr2	76836611	G	T	PASS	intron_variant	MODIFIER	USP48	USP48	transcript	XM_038531702.1	protein_coding	8	c.971-301G>T
chr2	76975269	T	C	PASS	downstream_gene_variant	MODIFIER	LOC119870441	LOC119870441	transcript	XR_005356069.1	pseudogene	-1	n.*3597T>C
chr2	76975269	T	C	PASS	intron_variant	MODIFIER	ALPL	ALPL	transcript	NM_001197137.1_3	protein_coding	2	c.288+592A>G
chr2	77041115	G	A	PASS	intergenic_region	MODIFIER	ALPL-LOC111093682	ALPL-LOC111093682	intergenic_region	ALPL_3-LOC111093682_3		-1	n.77041115G>A
chr2	77044182	G	A	PASS	intergenic_region	MODIFIER	ALPL-LOC111093682	ALPL-LOC111093682	intergenic_region	ALPL_3-LOC111093682_3		-1	n.77044182G>A
chr2	77047399	A	G	PASS	downstream_gene_variant	MODIFIER	LOC111093682	LOC111093682	transcript	XR_005356068.1	pseudogene	-1	n.*2524T>C
chr2	77047399	A	G	PASS	downstream_gene_variant	MODIFIER	LOC111093682	LOC111093682	transcript	XR_005356067.1	pseudogene	-1	n.*2532T>C
chr2	77047399	A	G	PASS	intergenic_region	MODIFIER	ALPL-LOC111093682	ALPL-LOC111093682	intergenic_region	ALPL_3-LOC111093682_3		-1	n.77047399A>G
chr2	77070112	C	T	PASS	intergenic_region	MODIFIER	LOC111093682-ECE1	LOC111093682-ECE1	intergenic_region	LOC111093682_3-ECE1_3		-1	n.77070112C>T
chr2	77091331	C	T	PASS	intergenic_region	MODIFIER	LOC111093682-ECE1	LOC111093682-ECE1	intergenic_region	LOC111093682_3-ECE1_3		-1	n.77091331C>T
chr3	6745725	A	C	PASS	intergenic_region	MODIFIER	LOC119871394-LOC100685719	LOC119871394-LOC100685719	intergenic_region	LOC119871394_3-LOC100685719_3		-1	n.6745725A>C
chr3	23450318	C	T	PASS	intergenic_region	MODIFIER	LOC119871156-EDIL3	LOC119871156-EDIL3	intergenic_region	LOC119871156_3-EDIL3_3		-1	n.23450318C>T
chr3	24255274	TTAAAC	T	PASS	intron_variant	MODIFIER	VCAN	VCAN	transcript	XM_038532407.1	protein_coding	13	c.9748-2499_9748-2495delGTTTA
chr3	31278499	A	T	PASS	intron_variant	MODIFIER	ANKRD31	ANKRD31	transcript	XM_038532543.1	protein_coding	1	c.104+1304A>T
chr3	31278499	A	T	PASS	intron_variant	MODIFIER	ANKRD31	ANKRD31	transcript	XR_005356885.1	pseudogene	1	n.266+1304A>T
chr3	31278499	A	T	PASS	intron_variant	MODIFIER	ANKRD31	ANKRD31	transcript	XR_005356884.1	pseudogene	1	n.266+1304A>T
chr3	31278499	A	T	PASS	intron_variant	MODIFIER	ANKRD31	ANKRD31	transcript	XM_038532544.1	protein_coding	1	c.104+1304A>T
chr3	31278499	A	T	PASS	intron_variant	MODIFIER	ANKRD31	ANKRD31	transcript	XM_038532546.1	protein_coding	1	c.104+1304A>T
chr3	31278499	A	T	PASS	intron_variant	MODIFIER	ANKRD31	ANKRD31	transcript	XM_038532548.1	protein_coding	1	c.104+1304A>T
chr3	31278499	A	T	PASS	intron_variant	MODIFIER	ANKRD31	ANKRD31	transcript	XM_038532549.1	protein_coding	1	c.104+1304A>T
chr3	31278499	A	T	PASS	intron_variant	MODIFIER	ANKRD31	ANKRD31	transcript	XM_038532545.1	protein_coding	1	c.-75+1304A>T
chr3	39853181	A	G	PASS	intergenic_region	MODIFIER	TM2D3-LOC100687424	TM2D3-LOC100687424	intergenic_region	TM2D3_3-LOC100687424_3		-1	n.39853181A>G
chr3	39963344	T	C	PASS	intron_variant	MODIFIER	PCSK6	PCSK6	transcript	XM_038532633.1	protein_coding	1	c.312+16253T>C
chr3	39963344	T	C	PASS	intron_variant	MODIFIER	PCSK6	PCSK6	transcript	XM_038532635.1	protein_coding	1	c.312+16253T>C
chr3	39963344	T	C	PASS	intron_variant	MODIFIER	PCSK6	PCSK6	transcript	XM_038532634.1	protein_coding	1	c.312+16253T>C
chr3	40159515	T	TG	PASS	upstream_gene_variant	MODIFIER	SELENOS	SELENOS	transcript	NM_001114757.1_3	protein_coding	-1	c.-414_-413insG
chr3	40159515	T	TG	PASS	intergenic_region	MODIFIER	SNRPA1-SELENOS	SNRPA1-SELENOS	intergenic_region	SNRPA1_3-SELENOS_3		-1	n.40159515_40159516insG
chr3	49184343	A	AAG	PASS	intergenic_region	MODIFIER	LOC100688831-SV2B	LOC100688831-SV2B	intergenic_region	LOC100688831_3-SV2B_3		-1	n.49184343_49184344insAG
chr3	49184363	A	AAG	PASS	intergenic_region	MODIFIER	LOC100688831-SV2B	LOC100688831-SV2B	intergenic_region	LOC100688831_3-SV2B_3		-1	n.49184363_49184364insAG
chr3	49184391	A	AGAAAG	PASS	intergenic_region	MODIFIER	LOC100688831-SV2B	LOC100688831-SV2B	intergenic_region	LOC100688831_3-SV2B_3		-1	n.49184391_49184392insGAAAG
chr4	4446766	A	AC	PASS	intergenic_region	MODIFIER	NID1-LYST	NID1-LYST	intergenic_region	NID1_3-LYST_3		-1	n.4446766_4446767insC
chr4	11369496	T	A	PASS	intergenic_region	MODIFIER	LOC100685052-BICC1	LOC100685052-BICC1	intergenic_region	LOC100685052_2-BICC1_3		-1	n.11369496T>A
chr4	57633254	A	T	PASS	intergenic_region	MODIFIER	LOC111095581-LOC102155107	LOC111095581-LOC102155107	intergenic_region	LOC111095581_3-LOC102155107_3		-1	n.57633254A>T
chr4	80283110	C	T	PASS	intergenic_region	MODIFIER	CDH9-LOC100684764	CDH9-LOC100684764	intergenic_region	CDH9_3-LOC100684764_3		-1	n.80283110C>T
chr4	85194306	T	A	PASS	intron_variant	MODIFIER	CDH18	CDH18	transcript	XM_038535419.1	protein_coding	1	c.-460+101398T>A
chr4	85194306	T	A	PASS	intron_variant	MODIFIER	CDH18	CDH18	transcript	XM_038535427.1	protein_coding	1	c.-460+101398T>A
chr4	85194306	T	A	PASS	intron_variant	MODIFIER	CDH18	CDH18	transcript	XM_038535428.1	protein_coding	1	c.-460+101398T>A
chr4	85194306	T	A	PASS	intron_variant	MODIFIER	CDH18	CDH18	transcript	XM_038535420.1	protein_coding	1	c.-513+101398T>A
chr4	85194306	T	A	PASS	intron_variant	MODIFIER	CDH18	CDH18	transcript	XM_038535425.1	protein_coding	1	c.-460+101398T>A
chr4	85194306	T	A	PASS	intron_variant	MODIFIER	CDH18	CDH18	transcript	XM_038535421.1	protein_coding	1	c.-460+2051T>A
chr4	85194307	T	C	PASS	intron_variant	MODIFIER	CDH18	CDH18	transcript	XM_038535419.1	protein_coding	1	c.-460+101399T>C
chr4	85194307	T	C	PASS	intron_variant	MODIFIER	CDH18	CDH18	transcript	XM_038535427.1	protein_coding	1	c.-460+101399T>C
chr4	85194307	T	C	PASS	intron_variant	MODIFIER	CDH18	CDH18	transcript	XM_038535428.1	protein_coding	1	c.-460+101399T>C
chr4	85194307	T	C	PASS	intron_variant	MODIFIER	CDH18	CDH18	transcript	XM_038535420.1	protein_coding	1	c.-513+101399T>C
chr4	85194307	T	C	PASS	intron_variant	MODIFIER	CDH18	CDH18	transcript	XM_038535425.1	protein_coding	1	c.-460+101399T>C
chr4	85194307	T	C	PASS	intron_variant	MODIFIER	CDH18	CDH18	transcript	XM_038535421.1	protein_coding	1	c.-460+2052T>C
chr4	85194314	C	CT	PASS	intron_variant	MODIFIER	CDH18	CDH18	transcript	XM_038535419.1	protein_coding	1	c.-460+101406_-460+101407insT
chr4	85194314	C	CT	PASS	intron_variant	MODIFIER	CDH18	CDH18	transcript	XM_038535427.1	protein_coding	1	c.-460+101406_-460+101407insT
chr4	85194314	C	CT	PASS	intron_variant	MODIFIER	CDH18	CDH18	transcript	XM_038535428.1	protein_coding	1	c.-460+101406_-460+101407insT
chr4	85194314	C	CT	PASS	intron_variant	MODIFIER	CDH18	CDH18	transcript	XM_038535420.1	protein_coding	1	c.-513+101406_-513+101407insT
chr4	85194314	C	CT	PASS	intron_variant	MODIFIER	CDH18	CDH18	transcript	XM_038535425.1	protein_coding	1	c.-460+101406_-460+101407insT
chr4	85194314	C	CT	PASS	intron_variant	MODIFIER	CDH18	CDH18	transcript	XM_038535421.1	protein_coding	1	c.-460+2059_-460+2060insT
chr4	85194332	G	A	PASS	intron_variant	MODIFIER	CDH18	CDH18	transcript	XM_038535419.1	protein_coding	1	c.-460+101424G>A
chr4	85194332	G	A	PASS	intron_variant	MODIFIER	CDH18	CDH18	transcript	XM_038535427.1	protein_coding	1	c.-460+101424G>A
chr4	85194332	G	A	PASS	intron_variant	MODIFIER	CDH18	CDH18	transcript	XM_038535428.1	protein_coding	1	c.-460+101424G>A
chr4	85194332	G	A	PASS	intron_variant	MODIFIER	CDH18	CDH18	transcript	XM_038535420.1	protein_coding	1	c.-513+101424G>A
chr4	85194332	G	A	PASS	intron_variant	MODIFIER	CDH18	CDH18	transcript	XM_038535425.1	protein_coding	1	c.-460+101424G>A
chr4	85194332	G	A	PASS	intron_variant	MODIFIER	CDH18	CDH18	transcript	XM_038535421.1	protein_coding	1	c.-460+2077G>A
chr4	85194341	A	G	PASS	intron_variant	MODIFIER	CDH18	CDH18	transcript	XM_038535419.1	protein_coding	1	c.-460+101433A>G
chr4	85194341	A	G	PASS	intron_variant	MODIFIER	CDH18	CDH18	transcript	XM_038535427.1	protein_coding	1	c.-460+101433A>G
chr4	85194341	A	G	PASS	intron_variant	MODIFIER	CDH18	CDH18	transcript	XM_038535428.1	protein_coding	1	c.-460+101433A>G
chr4	85194341	A	G	PASS	intron_variant	MODIFIER	CDH18	CDH18	transcript	XM_038535420.1	protein_coding	1	c.-513+101433A>G
chr4	85194341	A	G	PASS	intron_variant	MODIFIER	CDH18	CDH18	transcript	XM_038535425.1	protein_coding	1	c.-460+101433A>G
chr4	85194341	A	G	PASS	intron_variant	MODIFIER	CDH18	CDH18	transcript	XM_038535421.1	protein_coding	1	c.-460+2086A>G
chr4	85364644	T	C	PASS	intron_variant	MODIFIER	CDH18	CDH18	transcript	XM_038535419.1	protein_coding	1	c.-459-38535T>C
chr4	85364644	T	C	PASS	intron_variant	MODIFIER	CDH18	CDH18	transcript	XM_038535427.1	protein_coding	1	c.-459-38535T>C
chr4	85364644	T	C	PASS	intron_variant	MODIFIER	CDH18	CDH18	transcript	XM_038535428.1	protein_coding	1	c.-459-38535T>C
chr4	85364644	T	C	PASS	intron_variant	MODIFIER	CDH18	CDH18	transcript	XM_038535420.1	protein_coding	1	c.-512-38535T>C
chr4	85364644	T	C	PASS	intron_variant	MODIFIER	CDH18	CDH18	transcript	XM_038535425.1	protein_coding	1	c.-459-38535T>C
chr4	85364644	T	C	PASS	intron_variant	MODIFIER	CDH18	CDH18	transcript	XM_038535421.1	protein_coding	1	c.-459-38535T>C
chr4	86766333	A	G	PASS	intergenic_region	MODIFIER	LOC111095741-LOC111095742	LOC111095741-LOC111095742	intergenic_region	LOC111095741_3-LOC111095742_3		-1	n.86766333A>G
chr4	86804738	T	G	PASS	intergenic_region	MODIFIER	LOC111095742-LOC119871653	LOC111095742-LOC119871653	intergenic_region	LOC111095742_3-LOC119871653_3		-1	n.86804738T>G
chr5	27648088	T	A	PASS	intergenic_region	MODIFIER	LOC119871826-LOC111096104	LOC119871826-LOC111096104	intergenic_region	LOC119871826_3-LOC111096104_3		-1	n.27648088T>A
chr5	29598251	CGGGGGGGGGGGGGGGG	C	PASS	intron_variant	MODIFIER	YAP1	YAP1	transcript	XM_038536356.1	protein_coding	2	c.570-11125_570-11110delCCCCCCCCCCCCCCCC
chr5	29598251	CGGGGGGGGGGGGGGGG	C	PASS	intron_variant	MODIFIER	YAP1	YAP1	transcript	XM_038536358.1	protein_coding	2	c.570-11125_570-11110delCCCCCCCCCCCCCCCC
chr5	29598251	CGGGGGGGGGGGGGGGG	C	PASS	intron_variant	MODIFIER	YAP1	YAP1	transcript	XM_038536357.1	protein_coding	2	c.570-11125_570-11110delCCCCCCCCCCCCCCCC
chr5	29598251	CGGGGGGGGGGGGGGGG	C	PASS	intron_variant	MODIFIER	YAP1	YAP1	transcript	XM_038536359.1	protein_coding	2	c.570-11125_570-11110delCCCCCCCCCCCCCCCC
chr5	29598251	CGGGGGGGGGGGGGGGG	C	PASS	intron_variant	MODIFIER	YAP1	YAP1	transcript	XM_038536360.1	protein_coding	2	c.570-11125_570-11110delCCCCCCCCCCCCCCCC
chr5	29598251	CGGGGGGGGGGGGGGGG	C	PASS	intron_variant	MODIFIER	YAP1	YAP1	transcript	XM_038536361.1	protein_coding	2	c.570-11125_570-11110delCCCCCCCCCCCCCCCC
chr5	29598251	CGGGGGGGGGGGGGGGG	C	PASS	intron_variant	MODIFIER	YAP1	YAP1	transcript	XM_038536362.1	protein_coding	2	c.570-11125_570-11110delCCCCCCCCCCCCCCCC
chr5	29598251	CGGGGGGGGGGGGGGGG	C	PASS	intron_variant	MODIFIER	YAP1	YAP1	transcript	XM_038536363.1	protein_coding	2	c.570-11125_570-11110delCCCCCCCCCCCCCCCC
chr5	30250641	T	C	PASS	intergenic_region	MODIFIER	TRPC6-ZZEF1	TRPC6-ZZEF1	intergenic_region	TRPC6_3-ZZEF1_3		-1	n.30250641T>C
chr5	39552370	A	T	PASS	intergenic_region	MODIFIER	ZNF624-TRNAW-CCA3	ZNF624-TRNAW-CCA3	intergenic_region	ZNF624_3-TRNAW-CCA_23		-1	n.39552370A>T
chr5	41463387	G	T	PASS	downstream_gene_variant	MODIFIER	SHMT1	SHMT1	transcript	XM_038537093.1	protein_coding	-1	c.*632G>T
chr5	41463387	G	T	PASS	downstream_gene_variant	MODIFIER	SHMT1	SHMT1	transcript	XM_038537094.1	protein_coding	-1	c.*632G>T
chr5	41463387	G	T	PASS	intergenic_region	MODIFIER	SHMT1-MIR8872	SHMT1-MIR8872	intergenic_region	SHMT1_3-MIR8872_3		-1	n.41463387G>T
chr5	63170122	T	C	PASS	intron_variant	MODIFIER	LOC119871912	LOC119871912	transcript	XR_005359885.1	pseudogene	3	n.616-1333A>G
chr5	63284696	A	G	PASS	intron_variant	MODIFIER	SLC25A33	SLC25A33	transcript	XM_038537906.1	protein_coding	1	c.56+2823A>G
chr5	63308377	G	A	PASS	intron_variant	MODIFIER	SLC25A33	SLC25A33	transcript	XM_038537906.1	protein_coding	3	c.315-1113G>A
chr5	63345603	G	A	PASS	downstream_gene_variant	MODIFIER	TMEM201	TMEM201	transcript	XM_038537907.1	protein_coding	-1	c.*2744G>A
chr5	63345603	G	A	PASS	downstream_gene_variant	MODIFIER	TMEM201	TMEM201	transcript	XM_038537908.1	protein_coding	-1	c.*2744G>A
chr5	63345603	G	A	PASS	downstream_gene_variant	MODIFIER	TMEM201	TMEM201	transcript	XM_038537909.1	protein_coding	-1	c.*2744G>A
chr5	63345603	G	A	PASS	intergenic_region	MODIFIER	TMEM201-LOC119872030	TMEM201-LOC119872030	intergenic_region	TMEM201_3-LOC119872030_3		-1	n.63345603G>A
chr5	63818069	C	T	PASS	intron_variant	MODIFIER	UBE4B	UBE4B	transcript	XM_038537944.1	protein_coding	24	c.3378+1251C>T
chr5	63818069	C	T	PASS	intron_variant	MODIFIER	UBE4B	UBE4B	transcript	XM_038537945.1	protein_coding	23	c.3228+1251C>T
chr5	63818069	C	T	PASS	intron_variant	MODIFIER	UBE4B	UBE4B	transcript	XM_038537948.1	protein_coding	22	c.2811+1251C>T
chr5	63818069	C	T	PASS	intron_variant	MODIFIER	UBE4B	UBE4B	transcript	XM_038537947.1	protein_coding	23	c.3030+1251C>T
chr5	64100837	G	A	PASS	upstream_gene_variant	MODIFIER	DBNDD1	DBNDD1	transcript	XM_038537978.1	protein_coding	-1	c.-5046G>A
chr5	64100837	G	A	PASS	upstream_gene_variant	MODIFIER	DBNDD1	DBNDD1	transcript	XM_038537979.1	protein_coding	-1	c.-5046G>A
chr5	64100837	G	A	PASS	intron_variant	MODIFIER	GAS8	GAS8	transcript	XM_038537961.1	protein_coding	1	c.3+474C>T
chr5	64946812	C	T	PASS	upstream_gene_variant	MODIFIER	CBFA2T3	CBFA2T3	transcript	XM_038538049.1	protein_coding	-1	c.-118C>T
chr5	64946812	C	T	PASS	upstream_gene_variant	MODIFIER	CBFA2T3	CBFA2T3	transcript	XM_038538048.1	protein_coding	-1	c.-922C>T
chr5	64946812	C	T	PASS	intron_variant	MODIFIER	CBFA2T3	CBFA2T3	transcript	XM_038538044.1	protein_coding	1	c.88+30480C>T
chr5	64946812	C	T	PASS	intron_variant	MODIFIER	CBFA2T3	CBFA2T3	transcript	XM_038538045.1	protein_coding	1	c.88+30480C>T
chr5	64982169	T	C	PASS	intron_variant	MODIFIER	CBFA2T3	CBFA2T3	transcript	XM_038538042.1	protein_coding	3	c.388+926T>C
chr5	64982169	T	C	PASS	intron_variant	MODIFIER	CBFA2T3	CBFA2T3	transcript	XM_038538044.1	protein_coding	2	c.295+926T>C
chr5	64982169	T	C	PASS	intron_variant	MODIFIER	CBFA2T3	CBFA2T3	transcript	XM_038538045.1	protein_coding	2	c.235+926T>C
chr5	64982169	T	C	PASS	intron_variant	MODIFIER	CBFA2T3	CBFA2T3	transcript	XM_038538049.1	protein_coding	2	c.121+926T>C
chr5	64982169	T	C	PASS	intron_variant	MODIFIER	CBFA2T3	CBFA2T3	transcript	XM_038538048.1	protein_coding	2	c.121+926T>C
chr5	64982169	T	C	PASS	intron_variant	MODIFIER	CBFA2T3	CBFA2T3	transcript	XM_038538043.1	protein_coding	3	c.388+926T>C
chr5	64982169	T	C	PASS	intron_variant	MODIFIER	CBFA2T3	CBFA2T3	transcript	XM_038538046.1	protein_coding	2	c.223+926T>C
chr5	64982169	T	C	PASS	intron_variant	MODIFIER	CBFA2T3	CBFA2T3	transcript	XM_038538047.1	protein_coding	2	c.148+926T>C
chr5	72236003	G	GAAAGAAGAAAGAAAGAAAGAAAGAAAGAAGAAAGAAAGAAAGAA	PASS	intron_variant	MODIFIER	LOC102156069	LOC102156069	transcript	XR_005360052.1	pseudogene	8	n.902+74085_902+74086insAAAGAAGAAAGAAAGAAAGAAAGAAAGAAGAAAGAAAGAAAGAA
chr5	72236003	G	GAAAGAAGAAAGAAAGAAAGAAAGAAAGAAGAAAGAAAGAAAGAA	PASS	intron_variant	MODIFIER	LOC102156069	LOC102156069	transcript	XR_005360048.1	pseudogene	5	n.528+74085_528+74086insAAAGAAGAAAGAAAGAAAGAAAGAAAGAAGAAAGAAAGAAAGAA
chr5	72236003	G	GAAAGAAGAAAGAAAGAAAGAAAGAAAGAAGAAAGAAAGAAAGAA	PASS	intron_variant	MODIFIER	LOC102156069	LOC102156069	transcript	XR_005360049.1	pseudogene	7	n.807+74085_807+74086insAAAGAAGAAAGAAAGAAAGAAAGAAAGAAGAAAGAAAGAAAGAA
chr5	72236003	G	GAAAGAAGAAAGAAAGAAAGAAAGAAAGAAGAAAGAAAGAAAGAA	PASS	intron_variant	MODIFIER	LOC102156069	LOC102156069	transcript	XR_005360050.1	pseudogene	4	n.447+74085_447+74086insAAAGAAGAAAGAAAGAAAGAAAGAAAGAAGAAAGAAAGAAAGAA
chr5	72236003	G	GAAAGAAGAAAGAAAGAAAGAAAGAAAGAAGAAAGAAAGAAAGAA	PASS	intron_variant	MODIFIER	LOC102156069	LOC102156069	transcript	XR_005360051.1	pseudogene	5	n.521+74085_521+74086insAAAGAAGAAAGAAAGAAAGAAAGAAAGAAGAAAGAAAGAAAGAA
chr5	72236003	G	GAAAGAAGAAAGAAAGAAAGAAAGAAAGAAGAAAGAAAGAAAGAA	PASS	intron_variant	MODIFIER	LOC102156069	LOC102156069	transcript	XR_005360053.1	pseudogene	6	n.733+74085_733+74086insAAAGAAGAAAGAAAGAAAGAAAGAAAGAAGAAAGAAAGAAAGAA
chr5	72236003	G	GAAAGAAGAAAGAAAGAAAGAAAGAAAGAAGAAAGAAAGAAAGAA	PASS	intron_variant	MODIFIER	LOC102156069	LOC102156069	transcript	XR_005360054.1	pseudogene	5	n.569+74085_569+74086insAAAGAAGAAAGAAAGAAAGAAAGAAAGAAGAAAGAAAGAAAGAA
chr5	72236003	G	GAAAGAAGAAAGAAAGAAAGAAAGAAAGAAGAAAGAAAGAAAGAA	PASS	intron_variant	MODIFIER	LOC102156069	LOC102156069	transcript	XR_005360046.1	pseudogene	4	n.377+74085_377+74086insAAAGAAGAAAGAAAGAAAGAAAGAAAGAAGAAAGAAAGAAAGAA
chr5	72236003	G	GAAAGAAGAAAGAAAGAAAGAAAGAAAGAAGAAAGAAAGAAAGAA	PASS	intron_variant	MODIFIER	LOC102156069	LOC102156069	transcript	XR_005360047.1	pseudogene	5	n.451+74085_451+74086insAAAGAAGAAAGAAAGAAAGAAAGAAAGAAGAAAGAAAGAAAGAA
chr5	72236003	G	GAAAGAAGAAAGAAAGAAAGAAAGAAAGAAGAAAGAAAGAAAGAA	PASS	intron_variant	MODIFIER	LOC102156069	LOC102156069	transcript	XR_005360055.1	pseudogene	4	n.352+74085_352+74086insAAAGAAGAAAGAAAGAAAGAAAGAAAGAAGAAAGAAAGAAAGAA
chr5	72236003	G	GAAAGAAGAAAGAAAGAAAGAAAGAAAGAAGAAAGAAAGAAAGAA	PASS	intron_variant	MODIFIER	LOC102156069	LOC102156069	transcript	XR_005360056.1	pseudogene	3	n.296+74085_296+74086insAAAGAAGAAAGAAAGAAAGAAAGAAAGAAGAAAGAAAGAAAGAA
chr5	72236003	G	GAAAGAAGAAAGAAAGAAAGAAAGAAAGAAGAAAGAAAGAAAGAA	PASS	intron_variant	MODIFIER	LOC102156069	LOC102156069	transcript	XR_005360057.1	pseudogene	4	n.370+74085_370+74086insAAAGAAGAAAGAAAGAAAGAAAGAAAGAAGAAAGAAAGAAAGAA
chr5	75791729	T	A	PASS	downstream_gene_variant	MODIFIER	ADAT1	ADAT1	transcript	XM_038538276.1	protein_coding	-1	c.*829T>A
chr5	75791729	T	A	PASS	downstream_gene_variant	MODIFIER	ADAT1	ADAT1	transcript	XM_038538273.1	protein_coding	-1	c.*1031T>A
chr5	75791729	T	A	PASS	downstream_gene_variant	MODIFIER	ADAT1	ADAT1	transcript	XM_038538275.1	protein_coding	-1	c.*1165T>A
chr5	75791729	T	A	PASS	downstream_gene_variant	MODIFIER	ADAT1	ADAT1	transcript	XM_038538270.1	protein_coding	-1	c.*829T>A
chr5	75791729	T	A	PASS	downstream_gene_variant	MODIFIER	ADAT1	ADAT1	transcript	XM_038538272.1	protein_coding	-1	c.*829T>A
chr5	75791729	T	A	PASS	downstream_gene_variant	MODIFIER	ADAT1	ADAT1	transcript	XM_038538284.1	protein_coding	-1	c.*829T>A
chr5	75791729	T	A	PASS	intron_variant	MODIFIER	ADAT1	ADAT1	transcript	XM_038538265.1	protein_coding	9	c.1395-8124T>A
chr5	75791729	T	A	PASS	intron_variant	MODIFIER	ADAT1	ADAT1	transcript	XM_038538281.1	protein_coding	9	c.1395-6602T>A
chr5	75791729	T	A	PASS	intron_variant	MODIFIER	ADAT1	ADAT1	transcript	XM_038538274.1	protein_coding	10	c.1481+3098T>A
chr5	75791729	T	A	PASS	intron_variant	MODIFIER	ADAT1	ADAT1	transcript	XM_038538282.1	protein_coding	9	c.1395-8096T>A
chr5	75791729	T	A	PASS	intron_variant	MODIFIER	ADAT1	ADAT1	transcript	XR_005360092.1	pseudogene	9	n.1657-8124T>A
chr5	75791729	T	A	PASS	intron_variant	MODIFIER	ADAT1	ADAT1	transcript	XM_038538267.1	protein_coding	9	c.1395-8124T>A
chr5	75791729	T	A	PASS	intron_variant	MODIFIER	ADAT1	ADAT1	transcript	XM_038538269.1	protein_coding	9	c.1395-8124T>A
chr5	75791729	T	A	PASS	intron_variant	MODIFIER	ADAT1	ADAT1	transcript	XM_038538271.1	protein_coding	9	c.1275-8124T>A
chr5	75791729	T	A	PASS	intron_variant	MODIFIER	ADAT1	ADAT1	transcript	XM_038538278.1	protein_coding	9	c.1206-8124T>A
chr5	75791729	T	A	PASS	intron_variant	MODIFIER	ADAT1	ADAT1	transcript	XM_038538280.1	protein_coding	9	c.1394+11911T>A
chr5	75791729	T	A	PASS	intron_variant	MODIFIER	ADAT1	ADAT1	transcript	XM_038538283.1	protein_coding	8	c.1014-8124T>A
chr5	75791729	T	A	PASS	intron_variant	MODIFIER	ADAT1	ADAT1	transcript	XR_005360093.1	pseudogene	9	n.1657-8124T>A
chr5	75791729	T	A	PASS	intron_variant	MODIFIER	ADAT1	ADAT1	transcript	XM_038538266.1	protein_coding	9	c.1395-8124T>A
chr5	75791729	T	A	PASS	intron_variant	MODIFIER	ADAT1	ADAT1	transcript	XM_038538268.1	protein_coding	9	c.1395-8124T>A
chr5	75791729	T	A	PASS	intron_variant	MODIFIER	ADAT1	ADAT1	transcript	XM_038538279.1	protein_coding	9	c.1206-8124T>A
chr5	76324522	A	G	PASS	intron_variant	MODIFIER	WDR59	WDR59	transcript	XM_038538327.1	protein_coding	7	c.534+403A>G
chr5	76324522	A	G	PASS	intron_variant	MODIFIER	WDR59	WDR59	transcript	XM_038538330.1	protein_coding	7	c.534+403A>G
chr5	76324522	A	G	PASS	intron_variant	MODIFIER	WDR59	WDR59	transcript	XM_038538328.1	protein_coding	7	c.534+403A>G
chr5	76324522	A	G	PASS	intron_variant	MODIFIER	WDR59	WDR59	transcript	XM_038538329.1	protein_coding	7	c.402+403A>G
chr5	80458058	G	T	PASS	intron_variant	MODIFIER	WWP2	WWP2	transcript	NM_001284474.1_3	protein_coding	5	c.575+6892C>A
chr5	83584958	C	T	PASS	intron_variant	MODIFIER	LOC119871971	LOC119871971	transcript	XR_005360234.1	pseudogene	2	n.132-17429C>T
chr5	83584958	C	T	PASS	intron_variant	MODIFIER	LOC119871971	LOC119871971	transcript	XR_005360235.1	pseudogene	2	n.132-17429C>T
chr5	87946278	G	A	PASS	intergenic_region	MODIFIER	LOC119872038-LOC100687166	LOC119872038-LOC100687166	intergenic_region	LOC119872038_3-LOC100687166_2		-1	n.87946278G>A
chr5	88078453	G	A	PASS	intergenic_region	MODIFIER	LOC100687166-LOC100687393	LOC100687166-LOC100687393	intergenic_region	LOC100687166_2-LOC100687393_3		-1	n.88078453G>A
chr5	88229256	T	G	PASS	intergenic_region	MODIFIER	LOC100687166-LOC100687393	LOC100687166-LOC100687393	intergenic_region	LOC100687166_2-LOC100687393_3		-1	n.88229256T>G
chr5	88330667	G	A	PASS	intergenic_region	MODIFIER	LOC100687166-LOC100687393	LOC100687166-LOC100687393	intergenic_region	LOC100687166_2-LOC100687393_3		-1	n.88330667G>A
chr5	88380511	T	TCCC	PASS	intergenic_region	MODIFIER	LOC100687393-LOC111096065	LOC100687393-LOC111096065	intergenic_region	LOC100687393_3-LOC111096065_3		-1	n.88380511_88380512insCCC
chr5	88445668	A	C	PASS	downstream_gene_variant	MODIFIER	LOC111096065	LOC111096065	transcript	XR_005360243.1	pseudogene	-1	n.*2610T>G
chr5	88445668	A	C	PASS	downstream_gene_variant	MODIFIER	LOC111096065	LOC111096065	transcript	XR_005360245.1	pseudogene	-1	n.*2610T>G
chr5	88445668	A	C	PASS	downstream_gene_variant	MODIFIER	LOC111096065	LOC111096065	transcript	XR_005360244.1	pseudogene	-1	n.*3817T>G
chr5	88445668	A	C	PASS	intergenic_region	MODIFIER	LOC100687393-LOC111096065	LOC100687393-LOC111096065	intergenic_region	LOC100687393_3-LOC111096065_3		-1	n.88445668A>C
chr5	88448859	AAAACAAAAAAACAAAAC	A	PASS	downstream_gene_variant	MODIFIER	LOC111096065	LOC111096065	transcript	XR_005360244.1	pseudogene	-1	n.*609_*625delGTTTTGTTTTTTTGTTT
chr5	88448859	AAAACAAAAAAACAAAAC	A	PASS	intron_variant	MODIFIER	LOC111096065	LOC111096065	transcript	XR_005360243.1	pseudogene	8	n.1597-110_1597-94delGTTTTGTTTTTTTGTTT
chr5	88448859	AAAACAAAAAAACAAAAC	A	PASS	intron_variant	MODIFIER	LOC111096065	LOC111096065	transcript	XR_005360245.1	pseudogene	8	n.1569-110_1569-94delGTTTTGTTTTTTTGTTT
chr5	88450395	C	A	PASS	non_coding_transcript_exon_variant	MODIFIER	LOC111096065	LOC111096065	transcript	XR_005360243.1	pseudogene	8	n.1522G>T
chr5	88450395	C	A	PASS	non_coding_transcript_exon_variant	MODIFIER	LOC111096065	LOC111096065	transcript	XR_005360245.1	pseudogene	8	n.1494G>T
chr5	88450395	C	A	PASS	non_coding_transcript_exon_variant	MODIFIER	LOC111096065	LOC111096065	transcript	XR_005360244.1	pseudogene	8	n.1522G>T
chr6	10124403	G	A	PASS	downstream_gene_variant	MODIFIER	ZNF394	ZNF394	transcript	XM_038539406.1	protein_coding	-1	c.*2762G>A
chr6	10124403	G	A	PASS	downstream_gene_variant	MODIFIER	ZNF394	ZNF394	transcript	XM_038539408.1	protein_coding	-1	c.*2748G>A
chr6	10124403	G	A	PASS	intron_variant	MODIFIER	ZNF394	ZNF394	transcript	XM_038539402.1	protein_coding	2	c.517+685G>A
chr6	10124403	G	A	PASS	intron_variant	MODIFIER	ZNF394	ZNF394	transcript	XM_038539404.1	protein_coding	3	c.517+685G>A
chr6	10124403	G	A	PASS	intron_variant	MODIFIER	ZNF394	ZNF394	transcript	XM_038539403.1	protein_coding	3	c.517+685G>A
chr6	10124403	G	A	PASS	intron_variant	MODIFIER	ZNF394	ZNF394	transcript	XM_038539405.1	protein_coding	3	c.517+685G>A
chr6	10124403	G	A	PASS	intron_variant	MODIFIER	ZNF394	ZNF394	transcript	XM_038539407.1	protein_coding	1	c.381+3133G>A
chr6	13906129	C	G	PASS	intergenic_region	MODIFIER	LOC111096489-LOC119872444	LOC111096489-LOC119872444	intergenic_region	LOC111096489_3-LOC119872444_3		-1	n.13906129C>G
chr6	16721693	A	AAAC	PASS	intron_variant	MODIFIER	LOC102154866	LOC102154866	transcript	XR_005360713.1	pseudogene	3	n.381-6715_381-6714insAAC
chr6	16721693	A	AAAC	PASS	intron_variant	MODIFIER	LOC102154866	LOC102154866	transcript	XR_005360711.1	pseudogene	3	n.381-9535_381-9534insAAC
chr6	16803871	G	A	PASS	intergenic_region	MODIFIER	LOC111096245-LOC119872329	LOC111096245-LOC119872329	intergenic_region	LOC111096245_3-LOC119872329_3		-1	n.16803871G>A
chr6	31973423	T	TACGCCTCCAAGGTCACAGAGCAAGTTGGCACACAGTTAGAATAGGACAATTCCAAAGGTGCACAAGATCCAGCTAACTTCCAAATGCTCTGCTTTTGTTGGGAAAGTGTTAAGTC	ReadPosRankSum-2	intron_variant	MODIFIER	CLEC16A	CLEC16A	transcript	XM_038540365.1	protein_coding	13	c.1538-2045_1538-2044insGACTTAACACTTTCCCAACAAAAGCAGAGCATTTGGAAGTTAGCTGGATCTTGTGCACCTTTGGAATTGTCCTATTCTAACTGTGTGCCAACTTGCTCTGTGACCTTGGAGGCGT
chr6	31973423	T	TACGCCTCCAAGGTCACAGAGCAAGTTGGCACACAGTTAGAATAGGACAATTCCAAAGGTGCACAAGATCCAGCTAACTTCCAAATGCTCTGCTTTTGTTGGGAAAGTGTTAAGTC	ReadPosRankSum-2	intron_variant	MODIFIER	CLEC16A	CLEC16A	transcript	XM_038540369.1	protein_coding	12	c.1484-2045_1484-2044insGACTTAACACTTTCCCAACAAAAGCAGAGCATTTGGAAGTTAGCTGGATCTTGTGCACCTTTGGAATTGTCCTATTCTAACTGTGTGCCAACTTGCTCTGTGACCTTGGAGGCGT
chr6	31973423	T	TACGCCTCCAAGGTCACAGAGCAAGTTGGCACACAGTTAGAATAGGACAATTCCAAAGGTGCACAAGATCCAGCTAACTTCCAAATGCTCTGCTTTTGTTGGGAAAGTGTTAAGTC	ReadPosRankSum-2	intron_variant	MODIFIER	CLEC16A	CLEC16A	transcript	XM_038540367.1	protein_coding	12	c.1532-2045_1532-2044insGACTTAACACTTTCCCAACAAAAGCAGAGCATTTGGAAGTTAGCTGGATCTTGTGCACCTTTGGAATTGTCCTATTCTAACTGTGTGCCAACTTGCTCTGTGACCTTGGAGGCGT
chr6	31973423	T	TACGCCTCCAAGGTCACAGAGCAAGTTGGCACACAGTTAGAATAGGACAATTCCAAAGGTGCACAAGATCCAGCTAACTTCCAAATGCTCTGCTTTTGTTGGGAAAGTGTTAAGTC	ReadPosRankSum-2	intron_variant	MODIFIER	CLEC16A	CLEC16A	transcript	XM_038540368.1	protein_coding	13	c.1490-2045_1490-2044insGACTTAACACTTTCCCAACAAAAGCAGAGCATTTGGAAGTTAGCTGGATCTTGTGCACCTTTGGAATTGTCCTATTCTAACTGTGTGCCAACTTGCTCTGTGACCTTGGAGGCGT
chr6	31973423	T	TACGCCTCCAAGGTCACAGAGCAAGTTGGCACACAGTTAGAATAGGACAATTCCAAAGGTGCACAAGATCCAGCTAACTTCCAAATGCTCTGCTTTTGTTGGGAAAGTGTTAAGTC	ReadPosRankSum-2	intron_variant	MODIFIER	CLEC16A	CLEC16A	transcript	XM_038540370.1	protein_coding	13	c.1538-2045_1538-2044insGACTTAACACTTTCCCAACAAAAGCAGAGCATTTGGAAGTTAGCTGGATCTTGTGCACCTTTGGAATTGTCCTATTCTAACTGTGTGCCAACTTGCTCTGTGACCTTGGAGGCGT
chr6	31973423	T	TACGCCTCCAAGGTCACAGAGCAAGTTGGCACACAGTTAGAATAGGACAATTCCAAAGGTGCACAAGATCCAGCTAACTTCCAAATGCTCTGCTTTTGTTGGGAAAGTGTTAAGTC	ReadPosRankSum-2	intron_variant	MODIFIER	CLEC16A	CLEC16A	transcript	XM_038540371.1	protein_coding	13	c.1538-2045_1538-2044insGACTTAACACTTTCCCAACAAAAGCAGAGCATTTGGAAGTTAGCTGGATCTTGTGCACCTTTGGAATTGTCCTATTCTAACTGTGTGCCAACTTGCTCTGTGACCTTGGAGGCGT
chr6	31973423	T	TACGCCTCCAAGGTCACAGAGCAAGTTGGCACACAGTTAGAATAGGACAATTCCAAAGGTGCACAAGATCCAGCTAACTTCCAAATGCTCTGCTTTTGTTGGGAAAGTGTTAAGTC	ReadPosRankSum-2	intron_variant	MODIFIER	CLEC16A	CLEC16A	transcript	XM_038540372.1	protein_coding	13	c.1538-2045_1538-2044insGACTTAACACTTTCCCAACAAAAGCAGAGCATTTGGAAGTTAGCTGGATCTTGTGCACCTTTGGAATTGTCCTATTCTAACTGTGTGCCAACTTGCTCTGTGACCTTGGAGGCGT
chr6	31973423	T	TACGCCTCCAAGGTCACAGAGCAAGTTGGCACACAGTTAGAATAGGACAATTCCAAAGGTGCACAAGATCCAGCTAACTTCCAAATGCTCTGCTTTTGTTGGGAAAGTGTTAAGTC	ReadPosRankSum-2	intron_variant	MODIFIER	CLEC16A	CLEC16A	transcript	XM_038540375.1	protein_coding	13	c.1538-2045_1538-2044insGACTTAACACTTTCCCAACAAAAGCAGAGCATTTGGAAGTTAGCTGGATCTTGTGCACCTTTGGAATTGTCCTATTCTAACTGTGTGCCAACTTGCTCTGTGACCTTGGAGGCGT
chr6	31973423	T	TACGCCTCCAAGGTCACAGAGCAAGTTGGCACACAGTTAGAATAGGACAATTCCAAAGGTGCACAAGATCCAGCTAACTTCCAAATGCTCTGCTTTTGTTGGGAAAGTGTTAAGTC	ReadPosRankSum-2	intron_variant	MODIFIER	CLEC16A	CLEC16A	transcript	XM_038540373.1	protein_coding	13	c.1538-2045_1538-2044insGACTTAACACTTTCCCAACAAAAGCAGAGCATTTGGAAGTTAGCTGGATCTTGTGCACCTTTGGAATTGTCCTATTCTAACTGTGTGCCAACTTGCTCTGTGACCTTGGAGGCGT
chr6	31973423	T	TACGCCTCCAAGGTCACAGAGCAAGTTGGCACACAGTTAGAATAGGACAATTCCAAAGGTGCACAAGATCCAGCTAACTTCCAAATGCTCTGCTTTTGTTGGGAAAGTGTTAAGTC	ReadPosRankSum-2	intron_variant	MODIFIER	CLEC16A	CLEC16A	transcript	XM_038540374.1	protein_coding	13	c.1538-2045_1538-2044insGACTTAACACTTTCCCAACAAAAGCAGAGCATTTGGAAGTTAGCTGGATCTTGTGCACCTTTGGAATTGTCCTATTCTAACTGTGTGCCAACTTGCTCTGTGACCTTGGAGGCGT
chr6	31973423	T	TACGCCTCCAAGGTCACAGAGCAAGTTGGCACACAGTTAGAATAGGACAATTCCAAAGGTGCACAAGATCCAGCTAACTTCCAAATGCTCTGCTTTTGTTGGGAAAGTGTTAAGTC	ReadPosRankSum-2	intron_variant	MODIFIER	CLEC16A	CLEC16A	transcript	XM_038540378.1	protein_coding	13	c.1538-2045_1538-2044insGACTTAACACTTTCCCAACAAAAGCAGAGCATTTGGAAGTTAGCTGGATCTTGTGCACCTTTGGAATTGTCCTATTCTAACTGTGTGCCAACTTGCTCTGTGACCTTGGAGGCGT
chr6	31973423	T	TACGCCTCCAAGGTCACAGAGCAAGTTGGCACACAGTTAGAATAGGACAATTCCAAAGGTGCACAAGATCCAGCTAACTTCCAAATGCTCTGCTTTTGTTGGGAAAGTGTTAAGTC	ReadPosRankSum-2	intron_variant	MODIFIER	CLEC16A	CLEC16A	transcript	XM_038540376.1	protein_coding	13	c.1538-2045_1538-2044insGACTTAACACTTTCCCAACAAAAGCAGAGCATTTGGAAGTTAGCTGGATCTTGTGCACCTTTGGAATTGTCCTATTCTAACTGTGTGCCAACTTGCTCTGTGACCTTGGAGGCGT
chr6	34951731	AAGAAGAGAAGAGAAG	A	PASS	intron_variant	MODIFIER	RBFOX1	RBFOX1	transcript	XM_038540435.1	protein_coding	7	c.495+144517_495+144531delCTTCTCTTCTCTTCT
chr6	34951731	AAGAAGAGAAGAGAAG	A	PASS	intron_variant	MODIFIER	RBFOX1	RBFOX1	transcript	XM_038540440.1	protein_coding	7	c.495+144517_495+144531delCTTCTCTTCTCTTCT
chr6	34951731	AAGAAGAGAAGAGAAG	A	PASS	intron_variant	MODIFIER	RBFOX1	RBFOX1	transcript	XM_038540439.1	protein_coding	7	c.495+144517_495+144531delCTTCTCTTCTCTTCT
chr6	34951731	AAGAAGAGAAGAGAAG	A	PASS	intron_variant	MODIFIER	RBFOX1	RBFOX1	transcript	XM_038540446.1	protein_coding	7	c.495+144517_495+144531delCTTCTCTTCTCTTCT
chr6	34951731	AAGAAGAGAAGAGAAG	A	PASS	intron_variant	MODIFIER	RBFOX1	RBFOX1	transcript	XM_038540445.1	protein_coding	7	c.495+144517_495+144531delCTTCTCTTCTCTTCT
chr6	34951731	AAGAAGAGAAGAGAAG	A	PASS	intron_variant	MODIFIER	RBFOX1	RBFOX1	transcript	XM_038540449.1	protein_coding	2	c.94-262586_94-262572delCTTCTCTTCTCTTCT
chr6	34951731	AAGAAGAGAAGAGAAG	A	PASS	intron_variant	MODIFIER	RBFOX1	RBFOX1	transcript	XM_038540448.1	protein_coding	3	c.135+144517_135+144531delCTTCTCTTCTCTTCT
chr6	34951731	AAGAAGAGAAGAGAAG	A	PASS	intron_variant	MODIFIER	RBFOX1	RBFOX1	transcript	XM_038540437.1	protein_coding	7	c.495+144517_495+144531delCTTCTCTTCTCTTCT
chr6	34951731	AAGAAGAGAAGAGAAG	A	PASS	intron_variant	MODIFIER	RBFOX1	RBFOX1	transcript	XM_038540438.1	protein_coding	6	c.454-262586_454-262572delCTTCTCTTCTCTTCT
chr6	34951731	AAGAAGAGAAGAGAAG	A	PASS	intron_variant	MODIFIER	RBFOX1	RBFOX1	transcript	XM_038540441.1	protein_coding	7	c.495+144517_495+144531delCTTCTCTTCTCTTCT
chr6	34951731	AAGAAGAGAAGAGAAG	A	PASS	intron_variant	MODIFIER	RBFOX1	RBFOX1	transcript	XM_038540444.1	protein_coding	7	c.495+144517_495+144531delCTTCTCTTCTCTTCT
chr6	34951731	AAGAAGAGAAGAGAAG	A	PASS	intron_variant	MODIFIER	RBFOX1	RBFOX1	transcript	XM_038540443.1	protein_coding	7	c.495+144517_495+144531delCTTCTCTTCTCTTCT
chr6	38225477	T	TTA	PASS	intergenic_region	MODIFIER	LOC119876340-LOC100683217	LOC119876340-LOC100683217	intergenic_region	LOC119876340_1-LOC100683217_3		-1	n.38225477_38225478insTA
chr6	38225478	AGC	A	PASS	intergenic_region	MODIFIER	LOC119876340-LOC100683217	LOC119876340-LOC100683217	intergenic_region	LOC119876340_1-LOC100683217_3		-1	n.38225479_38225480delGC
chr6	50247656	A	T	PASS	intron_variant	MODIFIER	DBT	DBT	transcript	XM_038541212.1	protein_coding	7	c.940-1335A>T
chr6	51277379	TTC	T	PASS	intron_variant	MODIFIER	PLPPR5	PLPPR5	transcript	XM_038541236.1	protein_coding	1	c.204+11734_204+11735delTC
chr6	51603928	A	G	PASS	intergenic_region	MODIFIER	SNX7-LOC100687737	SNX7-LOC100687737	intergenic_region	SNX7_3-LOC100687737_3		-1	n.51603928A>G
chr6	51750716	G	A	PASS	intergenic_region	MODIFIER	LOC119872257-LOC119876383	LOC119872257-LOC119876383	intergenic_region	LOC119872257_3-LOC119876383		-1	n.51750716G>A
chr6	52321100	T	C	PASS	intron_variant	MODIFIER	DPYD	DPYD	transcript	XM_038541239.1	protein_coding	2	c.151-19402T>C
chr6	52321100	T	C	PASS	intron_variant	MODIFIER	DPYD	DPYD	transcript	XM_038541240.1	protein_coding	2	c.73-19402T>C
chr6	52321100	T	C	PASS	intron_variant	MODIFIER	DPYD	DPYD	transcript	XM_038541241.1	protein_coding	2	c.73-19402T>C
chr6	53076278	T	C	PASS	intergenic_region	MODIFIER	LOC100684402-LOC119876386	LOC100684402-LOC119876386	intergenic_region	LOC100684402_3-LOC119876386		-1	n.53076278T>C
chr6	53125955	C	T	PASS	intergenic_region	MODIFIER	LOC100684402-LOC119876386	LOC100684402-LOC119876386	intergenic_region	LOC100684402_3-LOC119876386		-1	n.53125955C>T
chr6	53225342	A	T	PASS	intergenic_region	MODIFIER	LOC100684402-LOC119876386	LOC100684402-LOC119876386	intergenic_region	LOC100684402_3-LOC119876386		-1	n.53225342A>T
chr6	53563489	G	T	PASS	intergenic_region	MODIFIER	PTBP2-LOC102155973	PTBP2-LOC102155973	intergenic_region	PTBP2_3-LOC102155973_3		-1	n.53563489G>T
chr6	54121044	C	A	PASS	intron_variant	MODIFIER	LOC111096377	LOC111096377	transcript	XR_005361180.1	pseudogene	7	n.970-23747C>A
chr6	54121044	C	A	PASS	intron_variant	MODIFIER	LOC111096378	LOC111096378	transcript	XR_005361178.1	pseudogene	1	n.130+147G>T
chr6	54121044	C	A	PASS	intron_variant	MODIFIER	LOC111096378	LOC111096378	transcript	XR_005361179.1	pseudogene	1	n.130+147G>T
chr6	54151932	CAG	C	PASS	intron_variant	MODIFIER	LOC111096377	LOC111096377	transcript	XR_005361180.1	pseudogene	8	n.1021+7091_1021+7092delAG
chr6	54173556	T	A	PASS	downstream_gene_variant	MODIFIER	LOC111096377	LOC111096377	transcript	XR_005361180.1	pseudogene	-1	n.*4248T>A
chr6	54173556	T	A	PASS	intergenic_region	MODIFIER	LOC111096377-LOC111096379	LOC111096377-LOC111096379	intergenic_region	LOC111096377_3-LOC111096379_3		-1	n.54173556T>A
chr6	54177429	C	T	PASS	intergenic_region	MODIFIER	LOC111096377-LOC111096379	LOC111096377-LOC111096379	intergenic_region	LOC111096377_3-LOC111096379_3		-1	n.54177429C>T
chr6	54244116	A	G	PASS	intergenic_region	MODIFIER	LOC111096379-LOC119872357	LOC111096379-LOC119872357	intergenic_region	LOC111096379_3-LOC119872357_3		-1	n.54244116A>G
chr6	54607206	A	G	PASS	intergenic_region	MODIFIER	RWDD3-LOC490151	RWDD3-LOC490151	intergenic_region	RWDD3_3-LOC490151_3		-1	n.54607206A>G
chr6	54737594	T	C	PASS	intron_variant	MODIFIER	ALG14	ALG14	transcript	XM_038541268.1	protein_coding	3	c.471+11204T>C
chr6	54737594	T	C	PASS	intron_variant	MODIFIER	ALG14	ALG14	transcript	XM_038541277.1	protein_coding	3	c.471+11204T>C
chr6	54737594	T	C	PASS	intron_variant	MODIFIER	ALG14	ALG14	transcript	XR_005361188.1	pseudogene	3	n.550-11156T>C
chr6	54737594	T	C	PASS	intron_variant	MODIFIER	ALG14	ALG14	transcript	XM_038541269.1	protein_coding	3	c.471+11204T>C
chr6	54737594	T	C	PASS	intron_variant	MODIFIER	ALG14	ALG14	transcript	XM_038541271.1	protein_coding	3	c.471+11204T>C
chr6	54737594	T	C	PASS	intron_variant	MODIFIER	ALG14	ALG14	transcript	XM_038541272.1	protein_coding	3	c.471+11204T>C
chr6	54737594	T	C	PASS	intron_variant	MODIFIER	ALG14	ALG14	transcript	XM_038541273.1	protein_coding	3	c.471+11204T>C
chr6	54737594	T	C	PASS	intron_variant	MODIFIER	ALG14	ALG14	transcript	XR_005361187.1	pseudogene	3	n.546+11204T>C
chr6	54737594	T	C	PASS	intron_variant	MODIFIER	ALG14	ALG14	transcript	XM_038541270.1	protein_coding	2	c.288+11204T>C
chr6	54737594	T	C	PASS	intron_variant	MODIFIER	ALG14	ALG14	transcript	XM_038541274.1	protein_coding	3	c.210+11204T>C
chr6	54737594	T	C	PASS	intron_variant	MODIFIER	ALG14	ALG14	transcript	XM_038541276.1	protein_coding	3	c.210+11204T>C
chr6	54737594	T	C	PASS	intron_variant	MODIFIER	ALG14	ALG14	transcript	XM_038541275.1	protein_coding	3	c.210+11204T>C
chr6	54768610	G	A	PASS	intron_variant	MODIFIER	ALG14	ALG14	transcript	XM_038541268.1	protein_coding	4	c.603+12056G>A
chr6	54768610	G	A	PASS	intron_variant	MODIFIER	ALG14	ALG14	transcript	XM_038541269.1	protein_coding	4	c.603+12056G>A
chr6	54768610	G	A	PASS	intron_variant	MODIFIER	ALG14	ALG14	transcript	XR_005361187.1	pseudogene	4	n.678+12056G>A
chr6	54768610	G	A	PASS	intron_variant	MODIFIER	ALG14	ALG14	transcript	XM_038541270.1	protein_coding	3	c.420+12056G>A
chr6	54768610	G	A	PASS	intron_variant	MODIFIER	ALG14	ALG14	transcript	XM_038541274.1	protein_coding	4	c.342+12056G>A
chr6	54768610	G	A	PASS	intron_variant	MODIFIER	ALG14	ALG14	transcript	XM_038541276.1	protein_coding	4	c.342+12056G>A
chr6	54768610	G	A	PASS	intron_variant	MODIFIER	ALG14	ALG14	transcript	XM_038541275.1	protein_coding	4	c.342+12056G>A
chr6	55608010	G	A	PASS	intron_variant	MODIFIER	ABCA4	ABCA4	transcript	NM_001003360.2_3	protein_coding	13	c.1937+628G>A
chr6	55608010	G	A	PASS	intron_variant	MODIFIER	LOC119872266	LOC119872266	transcript	XR_005361208.1	pseudogene	2	n.149+11C>T
chr6	55633560	C	T	PASS	intron_variant	MODIFIER	ABCA4	ABCA4	transcript	NM_001003360.2_3	protein_coding	26	c.3862+373C>T
chr6	56134264	TC	T	PASS	intron_variant	MODIFIER	FNBP1L	FNBP1L	transcript	XM_038541311.1	protein_coding	1	c.24+750delG
chr6	56134264	TC	T	PASS	intron_variant	MODIFIER	FNBP1L	FNBP1L	transcript	XM_038541312.1	protein_coding	1	c.24+750delG
chr6	56134264	TC	T	PASS	intron_variant	MODIFIER	FNBP1L	FNBP1L	transcript	XM_038541313.1	protein_coding	1	c.24+750delG
chr6	56134264	TC	T	PASS	intron_variant	MODIFIER	FNBP1L	FNBP1L	transcript	XM_038541314.1	protein_coding	1	c.24+750delG
chr6	56584359	G	A	PASS	upstream_gene_variant	MODIFIER	DIPK1A	DIPK1A	transcript	XM_038541344.1	protein_coding	-1	c.-83G>A
chr6	56584359	G	A	PASS	intergenic_region	MODIFIER	LOC119872405-DIPK1A	LOC119872405-DIPK1A	intergenic_region	LOC119872405_3-DIPK1A_3		-1	n.56584359G>A
chr6	57096731	G	A	PASS	intron_variant	MODIFIER	RPAP2	RPAP2	transcript	XM_038541362.1	protein_coding	10	c.1626-694C>T
chr6	57096731	G	A	PASS	intron_variant	MODIFIER	RPAP2	RPAP2	transcript	XM_038541367.1	protein_coding	11	c.1293-694C>T
chr6	57096731	G	A	PASS	intron_variant	MODIFIER	RPAP2	RPAP2	transcript	XM_038541368.1	protein_coding	10	c.1293-694C>T
chr6	57096731	G	A	PASS	intron_variant	MODIFIER	RPAP2	RPAP2	transcript	XM_038541365.1	protein_coding	9	c.1590-694C>T
chr6	57096731	G	A	PASS	intron_variant	MODIFIER	RPAP2	RPAP2	transcript	XM_038541363.1	protein_coding	10	c.1626-694C>T
chr6	57096731	G	A	PASS	intron_variant	MODIFIER	RPAP2	RPAP2	transcript	XM_038541366.1	protein_coding	11	c.*97-694C>T
chr6	57276459	T	C	PASS	intron_variant	MODIFIER	BTBD8	BTBD8	transcript	XM_038541384.1	protein_coding	9	c.1162-6007A>G
chr6	57276459	T	C	PASS	intron_variant	MODIFIER	BTBD8	BTBD8	transcript	XM_038541386.1	protein_coding	6	c.424-6007A>G
chr6	57276459	T	C	PASS	intron_variant	MODIFIER	BTBD8	BTBD8	transcript	XM_038541385.1	protein_coding	8	c.964-6007A>G
chr6	57928388	CTTTCTTTCTTTCTTTCT	C	PASS	intron_variant	MODIFIER	HFM1	HFM1	transcript	XM_038541397.1	protein_coding	2	c.-26-10071_-26-10055delTTTCTTTCTTTCTTTCT
chr6	57928388	CTTTCTTTCTTTCTTTCT	C	PASS	intron_variant	MODIFIER	HFM1	HFM1	transcript	XM_038541399.1	protein_coding	3	c.-26-10071_-26-10055delTTTCTTTCTTTCTTTCT
chr6	57928388	CTTTCTTTCTTTCTTTCT	C	PASS	intron_variant	MODIFIER	HFM1	HFM1	transcript	XM_038541402.1	protein_coding	2	c.-26-10071_-26-10055delTTTCTTTCTTTCTTTCT
chr6	57928388	CTTTCTTTCTTTCTTTCT	C	PASS	intron_variant	MODIFIER	HFM1	HFM1	transcript	XM_038541404.1	protein_coding	2	c.-26-10071_-26-10055delTTTCTTTCTTTCTTTCT
chr6	57928388	CTTTCTTTCTTTCTTTCT	C	PASS	intron_variant	MODIFIER	HFM1	HFM1	transcript	XM_038541405.1	protein_coding	2	c.-26-10071_-26-10055delTTTCTTTCTTTCTTTCT
chr6	57928388	CTTTCTTTCTTTCTTTCT	C	PASS	intron_variant	MODIFIER	HFM1	HFM1	transcript	XM_038541401.1	protein_coding	2	c.-26-10071_-26-10055delTTTCTTTCTTTCTTTCT
chr6	57928388	CTTTCTTTCTTTCTTTCT	C	PASS	intron_variant	MODIFIER	HFM1	HFM1	transcript	XM_038541403.1	protein_coding	2	c.-26-10071_-26-10055delTTTCTTTCTTTCTTTCT
chr6	57928388	CTTTCTTTCTTTCTTTCT	C	PASS	intron_variant	MODIFIER	HFM1	HFM1	transcript	XR_005361262.1	pseudogene	2	n.338-10071_338-10055delTTTCTTTCTTTCTTTCT
chr6	57928388	CTTTCTTTCTTTCTTTCT	C	PASS	intron_variant	MODIFIER	HFM1	HFM1	transcript	XR_005361260.1	pseudogene	2	n.338-10071_338-10055delTTTCTTTCTTTCTTTCT
chr6	57928388	CTTTCTTTCTTTCTTTCT	C	PASS	intron_variant	MODIFIER	HFM1	HFM1	transcript	XR_005361261.1	pseudogene	2	n.338-10071_338-10055delTTTCTTTCTTTCTTTCT
chr6	58286877	A	G	PASS	synonymous_variant	LOW	ZNF644	ZNF644	transcript	XM_038541408.1	protein_coding	3	c.489A>G	p.Leu163Leu
chr6	58286877	A	G	PASS	synonymous_variant	LOW	ZNF644	ZNF644	transcript	XM_038541409.1	protein_coding	5	c.489A>G	p.Leu163Leu
chr6	58286877	A	G	PASS	synonymous_variant	LOW	ZNF644	ZNF644	transcript	XM_038541410.1	protein_coding	4	c.489A>G	p.Leu163Leu
chr6	58286877	A	G	PASS	synonymous_variant	LOW	ZNF644	ZNF644	transcript	XM_038541412.1	protein_coding	5	c.489A>G	p.Leu163Leu
chr6	58286877	A	G	PASS	synonymous_variant	LOW	ZNF644	ZNF644	transcript	XM_038541418.1	protein_coding	3	c.489A>G	p.Leu163Leu
chr6	58286877	A	G	PASS	synonymous_variant	LOW	ZNF644	ZNF644	transcript	XM_038541419.1	protein_coding	3	c.489A>G	p.Leu163Leu
chr6	58286877	A	G	PASS	synonymous_variant	LOW	ZNF644	ZNF644	transcript	XM_038541420.1	protein_coding	3	c.489A>G	p.Leu163Leu
chr6	58286877	A	G	PASS	synonymous_variant	LOW	ZNF644	ZNF644	transcript	XM_038541416.1	protein_coding	2	c.414A>G	p.Leu138Leu
chr6	58286877	A	G	PASS	synonymous_variant	LOW	ZNF644	ZNF644	transcript	XM_038541417.1	protein_coding	3	c.489A>G	p.Leu163Leu
chr6	58286877	A	G	PASS	synonymous_variant	LOW	ZNF644	ZNF644	transcript	XM_038541413.1	protein_coding	4	c.489A>G	p.Leu163Leu
chr6	58286877	A	G	PASS	synonymous_variant	LOW	ZNF644	ZNF644	transcript	XM_038541411.1	protein_coding	5	c.489A>G	p.Leu163Leu
chr6	58286877	A	G	PASS	synonymous_variant	LOW	ZNF644	ZNF644	transcript	XM_038541414.1	protein_coding	3	c.489A>G	p.Leu163Leu
chr6	58286877	A	G	PASS	upstream_gene_variant	MODIFIER	ZNF644	ZNF644	transcript	XM_038541421.1	protein_coding	-1	c.-3595A>G
chr6	58286877	A	G	PASS	intron_variant	MODIFIER	LOC111096402	LOC111096402	transcript	XR_005361268.1	pseudogene	5	n.1574+99T>C
chr6	58286877	A	G	PASS	intron_variant	MODIFIER	ZNF644	ZNF644	transcript	XM_038541422.1	protein_coding	4	c.23-17899A>G
chr6	58286877	A	G	PASS	intron_variant	MODIFIER	ZNF644	ZNF644	transcript	XM_038541423.1	protein_coding	3	c.23-17899A>G
chr6	58286877	A	G	PASS	intron_variant	MODIFIER	ZNF644	ZNF644	transcript	XM_038541425.1	protein_coding	2	c.23-17899A>G
chr6	58286877	A	G	PASS	intron_variant	MODIFIER	ZNF644	ZNF644	transcript	XM_038541424.1	protein_coding	2	c.23-17899A>G
chr6	58286877	A	G	PASS	intron_variant	MODIFIER	LOC111096402	LOC111096402	transcript	XR_005361271.1	pseudogene	4	n.607+99T>C
chr6	58286877	A	G	PASS	intron_variant	MODIFIER	LOC111096402	LOC111096402	transcript	XR_005361269.1	pseudogene	6	n.1418+99T>C
chr6	58286877	A	G	PASS	intron_variant	MODIFIER	LOC111096402	LOC111096402	transcript	XR_005361270.1	pseudogene	4	n.1512+99T>C
chr6	58286877	A	G	PASS	non_coding_transcript_exon_variant	MODIFIER	ZNF644	ZNF644	transcript	XR_005361263.1	pseudogene	3	n.654A>G
chr6	58286877	A	G	PASS	non_coding_transcript_exon_variant	MODIFIER	ZNF644	ZNF644	transcript	XR_005361264.1	pseudogene	3	n.654A>G
chr6	58286877	A	G	PASS	non_coding_transcript_exon_variant	MODIFIER	ZNF644	ZNF644	transcript	XR_005361265.1	pseudogene	3	n.654A>G
chr6	58286877	A	G	PASS	non_coding_transcript_exon_variant	MODIFIER	ZNF644	ZNF644	transcript	XR_005361267.1	pseudogene	3	n.654A>G
chr6	58286877	A	G	PASS	non_coding_transcript_exon_variant	MODIFIER	ZNF644	ZNF644	transcript	XR_005361266.1	pseudogene	3	n.654A>G
chr6	58431110	C	A	PASS	intergenic_region	MODIFIER	LOC119872272-BARHL2	LOC119872272-BARHL2	intergenic_region	LOC119872272_3-BARHL2_3		-1	n.58431110C>A
chr6	58990598	T	A	PASS	downstream_gene_variant	MODIFIER	LOC106558967	LOC106558967	transcript	XR_005360427.1	pseudogene	-1	n.*3812T>A
chr6	58990598	T	A	PASS	intergenic_region	MODIFIER	LOC106558967-LOC100687220	LOC106558967-LOC100687220	intergenic_region	LOC106558967_3-LOC100687220_3		-1	n.58990598T>A
chr6	59035920	A	G	PASS	intergenic_region	MODIFIER	LOC100687220-ZNF326	LOC100687220-ZNF326	intergenic_region	LOC100687220_3-ZNF326_3		-1	n.59035920A>G
chr6	59236743	G	A	PASS	intron_variant	MODIFIER	LOC119876388	LOC119876388	transcript	XM_038541432.1	protein_coding	3	c.-2-22682C>T
chr6	59236743	G	A	PASS	intron_variant	MODIFIER	LOC119876388	LOC119876388	transcript	XM_038541435.1	protein_coding	1	c.-2-22682C>T
chr6	59236743	G	A	PASS	intron_variant	MODIFIER	LOC119876388	LOC119876388	transcript	XM_038541436.1	protein_coding	2	c.-2-22682C>T
chr6	59236743	G	A	PASS	intron_variant	MODIFIER	LOC119876388	LOC119876388	transcript	XM_038541433.1	protein_coding	3	c.-2-22682C>T
chr6	59236743	G	A	PASS	intron_variant	MODIFIER	LOC119876388	LOC119876388	transcript	XM_038541434.1	protein_coding	2	c.-2-22682C>T
chr6	59236743	G	A	PASS	intron_variant	MODIFIER	LOC119876388	LOC119876388	transcript	XM_038541437.1	protein_coding	2	c.-2-22682C>T
chr6	59236743	G	A	PASS	intron_variant	MODIFIER	LOC119876388	LOC119876388	transcript	XM_038541438.1	protein_coding	2	c.-2-22682C>T
chr6	59720727	GAAAGA	G	PASS	intergenic_region	MODIFIER	GBP6-LOC106558911	GBP6-LOC106558911	intergenic_region	GBP6_3-LOC106558911_3		-1	n.59720728_59720732delAAAGA
chr6	59743079	T	C	PASS	intergenic_region	MODIFIER	LOC106558911-LOC612422	LOC106558911-LOC612422	intergenic_region	LOC106558911_3-LOC612422_3		-1	n.59743079T>C
chr6	60265097	T	A	PASS	intergenic_region	MODIFIER	LOC100684278-LOC119872361	LOC100684278-LOC119872361	intergenic_region	LOC100684278_3-LOC119872361_3		-1	n.60265097T>A
chr6	60524469	G	A	PASS	intron_variant	MODIFIER	LOC102152020	LOC102152020	transcript	XR_005361299.1	pseudogene	2	n.298+9321G>A
chr6	60666073	G	T	PASS	intergenic_region	MODIFIER	LOC102152020-LOC111096411	LOC102152020-LOC111096411	intergenic_region	LOC102152020_3-LOC111096411_3		-1	n.60666073G>T
chr6	60740542	A	G	PASS	intron_variant	MODIFIER	LOC119876390	LOC119876390	transcript	XR_005361300.1	pseudogene	1	n.125+5644A>G
chr6	75442576	TG	T	PASS	intron_variant	MODIFIER	PTGER3	PTGER3	transcript	XM_038541660.1	protein_coding	1	c.909+4251delG
chr6	75442576	TG	T	PASS	intron_variant	MODIFIER	PTGER3	PTGER3	transcript	XM_038541661.1	protein_coding	1	c.909+4251delG
chr6	75442576	TG	T	PASS	intron_variant	MODIFIER	PTGER3	PTGER3	transcript	XR_005361412.1	pseudogene	1	n.909+4251delG
chr6	75442576	TG	T	PASS	intron_variant	MODIFIER	PTGER3	PTGER3	transcript	XM_038541662.1	protein_coding	1	c.909+4251delG
chr6	78105067	C	A	PASS	intergenic_region	MODIFIER	LOC111096465-CHR_END	LOC111096465-CHR_END	intergenic_region	LOC111096465_3-CHR_END		-1	n.78105067C>A
chr7	7211862	TCGTCCCTCCCTTCCTCCCTCCCTCCCTCCCTC	T	PASS	intergenic_region	MODIFIER	LOC111096606-LOC111096607	LOC111096606-LOC111096607	intergenic_region	LOC111096606_3-LOC111096607_3		-1	n.7211863_7211894delCGTCCCTCCCTTCCTCCCTCCCTCCCTCCCTC
chr7	8264870	G	A	VQSRTrancheSNP99.90to100.00	intron_variant	MODIFIER	UTP25	UTP25	transcript	XM_038541738.1	protein_coding	1	c.114-143C>T
chr7	9636359	TGCCCCGCACCCCTCGCCCCTGCGCCCCTCGCCCCTGCGCCCCTCGCCCCTGCGCCCCTC	T	PASS	intergenic_region	MODIFIER	RCOR3-TRAF5	RCOR3-TRAF5	intergenic_region	RCOR3_3-TRAF5_3		-1	n.9636360_9636418delGCCCCGCACCCCTCGCCCCTGCGCCCCTCGCCCCTGCGCCCCTCGCCCCTGCGCCCCTC
chr7	70217495	T	C	PASS	intron_variant	MODIFIER	DLGAP1	DLGAP1	transcript	XM_038543731.1	protein_coding	7	c.2103+2613A>G
chr7	70217495	T	C	PASS	intron_variant	MODIFIER	DLGAP1	DLGAP1	transcript	XM_038543739.1	protein_coding	7	c.1203+2613A>G
chr7	70217495	T	C	PASS	intron_variant	MODIFIER	DLGAP1	DLGAP1	transcript	XM_038543744.1	protein_coding	6	c.1089+2613A>G
chr7	70217495	T	C	PASS	intron_variant	MODIFIER	DLGAP1	DLGAP1	transcript	XM_038543742.1	protein_coding	6	c.1113+2613A>G
chr7	70217495	T	C	PASS	intron_variant	MODIFIER	DLGAP1	DLGAP1	transcript	XM_038543745.1	protein_coding	5	c.1083+2613A>G
chr7	70217495	T	C	PASS	intron_variant	MODIFIER	DLGAP1	DLGAP1	transcript	XM_038543738.1	protein_coding	7	c.1227+2613A>G
chr7	70217495	T	C	PASS	intron_variant	MODIFIER	DLGAP1	DLGAP1	transcript	XM_038543741.1	protein_coding	6	c.1119+2613A>G
chr7	70217495	T	C	PASS	intron_variant	MODIFIER	DLGAP1	DLGAP1	transcript	XM_038543740.1	protein_coding	6	c.1131+2613A>G
chr7	70217495	T	C	PASS	intron_variant	MODIFIER	DLGAP1	DLGAP1	transcript	XM_038543746.1	protein_coding	5	c.1017+2613A>G
chr7	70217495	T	C	PASS	intron_variant	MODIFIER	DLGAP1	DLGAP1	transcript	XM_038543732.1	protein_coding	6	c.2073+2613A>G
chr7	70217495	T	C	PASS	intron_variant	MODIFIER	DLGAP1	DLGAP1	transcript	XM_038543733.1	protein_coding	6	c.1989+2613A>G
chr7	70217495	T	C	PASS	intron_variant	MODIFIER	DLGAP1	DLGAP1	transcript	XM_038543737.1	protein_coding	8	c.1995+2613A>G
chr7	70217495	T	C	PASS	intron_variant	MODIFIER	DLGAP1	DLGAP1	transcript	XM_038543735.1	protein_coding	10	c.1995+2613A>G
chr7	70217495	T	C	PASS	intron_variant	MODIFIER	DLGAP1	DLGAP1	transcript	XM_038543736.1	protein_coding	10	c.1995+2613A>G
chr7	70217495	T	C	PASS	intron_variant	MODIFIER	DLGAP1	DLGAP1	transcript	XM_038543734.1	protein_coding	10	c.1995+2613A>G
chr7	70217500	T	C	PASS	intron_variant	MODIFIER	DLGAP1	DLGAP1	transcript	XM_038543731.1	protein_coding	7	c.2103+2608A>G
chr7	70217500	T	C	PASS	intron_variant	MODIFIER	DLGAP1	DLGAP1	transcript	XM_038543739.1	protein_coding	7	c.1203+2608A>G
chr7	70217500	T	C	PASS	intron_variant	MODIFIER	DLGAP1	DLGAP1	transcript	XM_038543744.1	protein_coding	6	c.1089+2608A>G
chr7	70217500	T	C	PASS	intron_variant	MODIFIER	DLGAP1	DLGAP1	transcript	XM_038543742.1	protein_coding	6	c.1113+2608A>G
chr7	70217500	T	C	PASS	intron_variant	MODIFIER	DLGAP1	DLGAP1	transcript	XM_038543745.1	protein_coding	5	c.1083+2608A>G
chr7	70217500	T	C	PASS	intron_variant	MODIFIER	DLGAP1	DLGAP1	transcript	XM_038543738.1	protein_coding	7	c.1227+2608A>G
chr7	70217500	T	C	PASS	intron_variant	MODIFIER	DLGAP1	DLGAP1	transcript	XM_038543741.1	protein_coding	6	c.1119+2608A>G
chr7	70217500	T	C	PASS	intron_variant	MODIFIER	DLGAP1	DLGAP1	transcript	XM_038543740.1	protein_coding	6	c.1131+2608A>G
chr7	70217500	T	C	PASS	intron_variant	MODIFIER	DLGAP1	DLGAP1	transcript	XM_038543746.1	protein_coding	5	c.1017+2608A>G
chr7	70217500	T	C	PASS	intron_variant	MODIFIER	DLGAP1	DLGAP1	transcript	XM_038543732.1	protein_coding	6	c.2073+2608A>G
chr7	70217500	T	C	PASS	intron_variant	MODIFIER	DLGAP1	DLGAP1	transcript	XM_038543733.1	protein_coding	6	c.1989+2608A>G
chr7	70217500	T	C	PASS	intron_variant	MODIFIER	DLGAP1	DLGAP1	transcript	XM_038543737.1	protein_coding	8	c.1995+2608A>G
chr7	70217500	T	C	PASS	intron_variant	MODIFIER	DLGAP1	DLGAP1	transcript	XM_038543735.1	protein_coding	10	c.1995+2608A>G
chr7	70217500	T	C	PASS	intron_variant	MODIFIER	DLGAP1	DLGAP1	transcript	XM_038543736.1	protein_coding	10	c.1995+2608A>G
chr7	70217500	T	C	PASS	intron_variant	MODIFIER	DLGAP1	DLGAP1	transcript	XM_038543734.1	protein_coding	10	c.1995+2608A>G
chr7	72782042	G	C	PASS	intron_variant	MODIFIER	L3MBTL4	L3MBTL4	transcript	XM_038543798.1	protein_coding	5	c.-112-12209C>G
chr7	72782042	G	C	PASS	intron_variant	MODIFIER	L3MBTL4	L3MBTL4	transcript	XM_038543802.1	protein_coding	1	c.-112-12209C>G
chr7	72782042	G	C	PASS	intron_variant	MODIFIER	L3MBTL4	L3MBTL4	transcript	XM_038543804.1	protein_coding	1	c.-112-12209C>G
chr7	72782042	G	C	PASS	intron_variant	MODIFIER	L3MBTL4	L3MBTL4	transcript	XM_038543803.1	protein_coding	5	c.-112-12209C>G
chr7	72782042	G	C	PASS	intron_variant	MODIFIER	L3MBTL4	L3MBTL4	transcript	XM_038543807.1	protein_coding	5	c.-112-12209C>G
chr7	72782042	G	C	PASS	intron_variant	MODIFIER	L3MBTL4	L3MBTL4	transcript	XM_038543806.1	protein_coding	5	c.-112-12209C>G
chr7	72782042	G	C	PASS	intron_variant	MODIFIER	L3MBTL4	L3MBTL4	transcript	XM_038543801.1	protein_coding	3	c.-112-12209C>G
chr7	72782042	G	C	PASS	intron_variant	MODIFIER	L3MBTL4	L3MBTL4	transcript	XM_038543805.1	protein_coding	5	c.-112-12209C>G
chr7	72782042	G	C	PASS	intron_variant	MODIFIER	L3MBTL4	L3MBTL4	transcript	XM_038543800.1	protein_coding	5	c.-112-12209C>G
chr7	72782042	G	C	PASS	intron_variant	MODIFIER	L3MBTL4	L3MBTL4	transcript	XM_038543799.1	protein_coding	5	c.-112-12209C>G
chr7	72782042	G	C	PASS	intron_variant	MODIFIER	L3MBTL4	L3MBTL4	transcript	XM_038543809.1	protein_coding	5	c.-112-12209C>G
chr7	73847723	CT	C	PASS	intergenic_region	MODIFIER	LOC119872612-PTPRM	LOC119872612-PTPRM	intergenic_region	LOC119872612_3-PTPRM_3		-1	n.73847724delT
chr8	8067835	C	CGATTCTGTTCTTTTCTATGGATGTTCCTTATTTGCTTCTTTGAGAATCATAACCTTTT	PASS	intergenic_region	MODIFIER	LOC111096973-LOC119876485	LOC111096973-LOC119876485	intergenic_region	LOC111096973_3-LOC119876485		-1	n.8067835_8067836insGATTCTGTTCTTTTCTATGGATGTTCCTTATTTGCTTCTTTGAGAATCATAACCTTTT
chr8	16465646	G	T	PASS	intergenic_region	MODIFIER	TTC6-TRNAN-GUU1	TTC6-TRNAN-GUU1	intergenic_region	TTC6_3-TRNAN-GUU_51		-1	n.16465646G>T
chr8	18403617	TC	T	PASS	intergenic_region	MODIFIER	LOC119876584-LOC100688581	LOC119876584-LOC100688581	intergenic_region	LOC119876584-LOC100688581_3		-1	n.18403618delC
chr8	18403620	C	T	PASS	intergenic_region	MODIFIER	LOC119876584-LOC100688581	LOC119876584-LOC100688581	intergenic_region	LOC119876584-LOC100688581_3		-1	n.18403620C>T
chr8	19449259	T	A	PASS	intergenic_region	MODIFIER	LOC100683587-LRFN5	LOC100683587-LRFN5	intergenic_region	LOC100683587_3-LRFN5_3		-1	n.19449259T>A
chr8	19449270	T	A	PASS	intergenic_region	MODIFIER	LOC100683587-LRFN5	LOC100683587-LRFN5	intergenic_region	LOC100683587_3-LRFN5_3		-1	n.19449270T>A
chr8	28870651	T	C	PASS	intergenic_region	MODIFIER	LOC111097218-TXNDC16	LOC111097218-TXNDC16	intergenic_region	LOC111097218_3-TXNDC16_3		-1	n.28870651T>C
chr8	29739709	T	G	PASS	intergenic_region	MODIFIER	LOC100686587-LOC100686192	LOC100686587-LOC100686192	intergenic_region	LOC100686587_3-LOC100686192_3		-1	n.29739709T>G
chr8	57201604	T	A	PASS	intergenic_region	MODIFIER	LOC610821-LOC102154268	LOC610821-LOC102154268	intergenic_region	LOC610821_3-LOC102154268_3		-1	n.57201604T>A
chr8	66296604	G	A	PASS	intergenic_region	MODIFIER	LOC119873023-LOC119873024	LOC119873023-LOC119873024	intergenic_region	LOC119873023_3-LOC119873024_3		-1	n.66296604G>A
chr8	67063439	G	A	PASS	intergenic_region	MODIFIER	LOC100687289-LOC119873026	LOC100687289-LOC119873026	intergenic_region	LOC100687289_3-LOC119873026_3		-1	n.67063439G>A
chr8	67691641	G	A	PASS	intergenic_region	MODIFIER	LOC111097158-LOC102155976	LOC111097158-LOC102155976	intergenic_region	LOC111097158_3-LOC102155976_3		-1	n.67691641G>A
chr8	68202102	G	A	PASS	intergenic_region	MODIFIER	BCL11B-SETD3	BCL11B-SETD3	intergenic_region	BCL11B_3-SETD3_3		-1	n.68202102G>A
chr8	68401079	G	A	PASS	intron_variant	MODIFIER	CCDC85C	CCDC85C	transcript	XM_038545698.1	protein_coding	1	c.802+14588C>T
chr8	69941395	C	T	PASS	intergenic_region	MODIFIER	LOC102152551-LOC111097250	LOC102152551-LOC111097250	intergenic_region	LOC102152551_3-LOC111097250_3		-1	n.69941395C>T
chr8	70407901	C	T	PASS	intron_variant	MODIFIER	DYNC1H1	DYNC1H1	transcript	XM_038545753.1	protein_coding	1	c.256+2354C>T
chr8	71034175	T	C	PASS	intron_variant	MODIFIER	RCOR1	RCOR1	transcript	XM_038545794.1	protein_coding	11	c.1434+1403T>C
chr8	71034175	T	C	PASS	intron_variant	MODIFIER	RCOR1	RCOR1	transcript	XM_038545795.1	protein_coding	11	c.1107+1403T>C
chr8	71034175	T	C	PASS	intron_variant	MODIFIER	RCOR1	RCOR1	transcript	XM_038545796.1	protein_coding	11	c.1107+1403T>C
chr8	71039536	C	T	PASS	3_prime_UTR_variant	MODIFIER	RCOR1	RCOR1	transcript	XM_038545794.1	protein_coding	12	c.*3174C>T
chr8	71039536	C	T	PASS	downstream_gene_variant	MODIFIER	RCOR1	RCOR1	transcript	XM_038545795.1	protein_coding	-1	c.*3464C>T
chr8	71039536	C	T	PASS	intron_variant	MODIFIER	RCOR1	RCOR1	transcript	XM_038545796.1	protein_coding	11	c.1108-1294C>T
chr8	71960615	A	G	PASS	upstream_gene_variant	MODIFIER	PPP1R13B	PPP1R13B	transcript	XM_038545838.1	protein_coding	-1	c.-2776T>C
chr8	71960615	A	G	PASS	intergenic_region	MODIFIER	PPP1R13B-ATP5MJ	PPP1R13B-ATP5MJ	intergenic_region	PPP1R13B_3-ATP5MJ_3		-1	n.71960615A>G
chr8	72101882	A	G	PASS	downstream_gene_variant	MODIFIER	TDRD9	TDRD9	transcript	XM_038545880.1	protein_coding	-1	c.*1585A>G
chr8	72101882	A	G	PASS	intron_variant	MODIFIER	TDRD9	TDRD9	transcript	XM_038545874.1	protein_coding	30	c.3512+650A>G
chr8	72101882	A	G	PASS	intron_variant	MODIFIER	TDRD9	TDRD9	transcript	XM_038545877.1	protein_coding	30	c.3314+650A>G
chr8	72101882	A	G	PASS	intron_variant	MODIFIER	TDRD9	TDRD9	transcript	XM_038545879.1	protein_coding	29	c.3137+650A>G
chr8	72101882	A	G	PASS	intron_variant	MODIFIER	TDRD9	TDRD9	transcript	XM_038545878.1	protein_coding	29	c.3299+650A>G
chr8	72101882	A	G	PASS	intron_variant	MODIFIER	TDRD9	TDRD9	transcript	XM_038545875.1	protein_coding	30	c.3494+650A>G
chr8	72101882	A	G	PASS	intron_variant	MODIFIER	TDRD9	TDRD9	transcript	XM_038545876.1	protein_coding	29	c.3350+650A>G
chr8	72575067	C	T	PASS	downstream_gene_variant	MODIFIER	TMEM179	TMEM179	transcript	XM_038545888.1	protein_coding	-1	c.*5974G>A
chr8	72575067	C	T	PASS	downstream_gene_variant	MODIFIER	TMEM179	TMEM179	transcript	XM_038545892.1	protein_coding	-1	c.*5974G>A
chr8	72575067	C	T	PASS	downstream_gene_variant	MODIFIER	TMEM179	TMEM179	transcript	XM_038545889.1	protein_coding	-1	c.*5974G>A
chr8	72575067	C	T	PASS	downstream_gene_variant	MODIFIER	TMEM179	TMEM179	transcript	XM_038545890.1	protein_coding	-1	c.*5974G>A
chr8	72575067	C	T	PASS	downstream_gene_variant	MODIFIER	TMEM179	TMEM179	transcript	XM_038545891.1	protein_coding	-1	c.*5974G>A
chr8	72575067	C	T	PASS	intron_variant	MODIFIER	C8H14orf180	C8H14orf180	transcript	XM_038545893.1	protein_coding	3	c.292+475C>T
chr8	72575067	C	T	PASS	intron_variant	MODIFIER	C8H14orf180	C8H14orf180	transcript	XM_038545904.1	protein_coding	3	c.292+475C>T
chr8	72575067	C	T	PASS	intron_variant	MODIFIER	C8H14orf180	C8H14orf180	transcript	XM_038545905.1	protein_coding	2	c.160+475C>T
chr8	72575067	C	T	PASS	intron_variant	MODIFIER	C8H14orf180	C8H14orf180	transcript	XM_038545896.1	protein_coding	3	c.235+475C>T
chr8	72575067	C	T	PASS	intron_variant	MODIFIER	C8H14orf180	C8H14orf180	transcript	XM_038545898.1	protein_coding	3	c.235+475C>T
chr8	72575067	C	T	PASS	intron_variant	MODIFIER	C8H14orf180	C8H14orf180	transcript	XM_038545899.1	protein_coding	3	c.235+475C>T
chr8	72575067	C	T	PASS	intron_variant	MODIFIER	C8H14orf180	C8H14orf180	transcript	XM_038545900.1	protein_coding	4	c.235+475C>T
chr8	72575067	C	T	PASS	intron_variant	MODIFIER	C8H14orf180	C8H14orf180	transcript	XM_038545894.1	protein_coding	3	c.235+475C>T
chr8	72575067	C	T	PASS	intron_variant	MODIFIER	C8H14orf180	C8H14orf180	transcript	XM_038545895.1	protein_coding	3	c.235+475C>T
chr8	72575067	C	T	PASS	intron_variant	MODIFIER	C8H14orf180	C8H14orf180	transcript	XM_038545897.1	protein_coding	3	c.235+475C>T
chr8	72575067	C	T	PASS	intron_variant	MODIFIER	C8H14orf180	C8H14orf180	transcript	XM_038545901.1	protein_coding	4	c.235+475C>T
chr8	72575067	C	T	PASS	intron_variant	MODIFIER	C8H14orf180	C8H14orf180	transcript	XM_038545903.1	protein_coding	3	c.235+475C>T
chr8	72575067	C	T	PASS	intron_variant	MODIFIER	C8H14orf180	C8H14orf180	transcript	XM_038545902.1	protein_coding	3	c.235+475C>T
chr8	72872018	C	T	PASS	upstream_gene_variant	MODIFIER	CDCA4	CDCA4	transcript	XM_038545928.1	protein_coding	-1	c.-2029G>A
chr8	72872018	C	T	PASS	intron_variant	MODIFIER	CDCA4	CDCA4	transcript	XM_038545920.1	protein_coding	1	c.321+2530G>A
chr8	72872018	C	T	PASS	intron_variant	MODIFIER	CDCA4	CDCA4	transcript	XM_038545927.1	protein_coding	1	c.-554-952G>A
chr8	72872018	C	T	PASS	intron_variant	MODIFIER	CDCA4	CDCA4	transcript	XM_038545921.1	protein_coding	1	c.-153-952G>A
chr8	72872018	C	T	PASS	intron_variant	MODIFIER	CDCA4	CDCA4	transcript	XM_038545924.1	protein_coding	1	c.-153-952G>A
chr8	72872018	C	T	PASS	intron_variant	MODIFIER	CDCA4	CDCA4	transcript	XM_038545925.1	protein_coding	1	c.3+2150G>A
chr8	72872018	C	T	PASS	intron_variant	MODIFIER	CDCA4	CDCA4	transcript	XM_038545922.1	protein_coding	1	c.-153-952G>A
chr8	72872018	C	T	PASS	intron_variant	MODIFIER	CDCA4	CDCA4	transcript	XM_038545923.1	protein_coding	1	c.-153-952G>A
chr8	72872018	C	T	PASS	intron_variant	MODIFIER	CDCA4	CDCA4	transcript	XM_038545926.1	protein_coding	1	c.-6-2671G>A
chr8	72887294	G	A	PASS	3_prime_UTR_variant	MODIFIER	GPR132	GPR132	transcript	XM_038545929.1	protein_coding	3	c.*2038C>T
chr8	72887294	G	A	PASS	3_prime_UTR_variant	MODIFIER	GPR132	GPR132	transcript	XM_038545930.1	protein_coding	4	c.*2038C>T
chr8	72887294	G	A	PASS	3_prime_UTR_variant	MODIFIER	GPR132	GPR132	transcript	XM_038545931.1	protein_coding	3	c.*2038C>T
chr8	72893167	AC	A	PASS	intron_variant	MODIFIER	GPR132	GPR132	transcript	XM_038545929.1	protein_coding	2	c.8-2707delG
chr8	72893167	AC	A	PASS	intron_variant	MODIFIER	GPR132	GPR132	transcript	XM_038545930.1	protein_coding	3	c.8-2707delG
chr8	72893167	AC	A	PASS	intron_variant	MODIFIER	GPR132	GPR132	transcript	XM_038545931.1	protein_coding	2	c.8-2707delG
chr8	72931053	C	CGA	PASS	intergenic_region	MODIFIER	GPR132-JAG2	GPR132-JAG2	intergenic_region	GPR132_3-JAG2_3		-1	n.72931053_72931054insGA
chr8	72931056	C	G	PASS	intergenic_region	MODIFIER	GPR132-JAG2	GPR132-JAG2	intergenic_region	GPR132_3-JAG2_3		-1	n.72931056C>G
chr8	72938707	C	A	PASS	intergenic_region	MODIFIER	GPR132-JAG2	GPR132-JAG2	intergenic_region	GPR132_3-JAG2_3		-1	n.72938707C>A
chr8	72949507	C	T	PASS	synonymous_variant	LOW	JAG2	JAG2	transcript	XM_038545932.1	protein_coding	21	c.2568G>A	p.Pro856Pro
chr8	72972912	G	A	PASS	downstream_gene_variant	MODIFIER	NUDT14	NUDT14	transcript	XM_038545933.1	protein_coding	-1	c.*2526C>T
chr8	72972912	G	A	PASS	intron_variant	MODIFIER	NUDT14	NUDT14	transcript	XM_038545934.1	protein_coding	5	c.542+1116C>T
chr8	72972912	G	A	PASS	intron_variant	MODIFIER	NUDT14	NUDT14	transcript	XM_038545935.1	protein_coding	5	c.506+1116C>T
chr8	72972912	G	A	PASS	intron_variant	MODIFIER	NUDT14	NUDT14	transcript	XM_038545937.1	protein_coding	4	c.428+1116C>T
chr8	72972912	G	A	PASS	intron_variant	MODIFIER	NUDT14	NUDT14	transcript	XM_038545939.1	protein_coding	5	c.416+1116C>T
chr8	72972912	G	A	PASS	intron_variant	MODIFIER	NUDT14	NUDT14	transcript	XM_038545940.1	protein_coding	4	c.392+1116C>T
chr8	72972912	G	A	PASS	intron_variant	MODIFIER	NUDT14	NUDT14	transcript	XM_038545941.1	protein_coding	3	c.350+1116C>T
chr8	72972912	G	A	PASS	intron_variant	MODIFIER	NUDT14	NUDT14	transcript	XM_038545943.1	protein_coding	3	c.314+1116C>T
chr8	72972912	G	A	PASS	intron_variant	MODIFIER	NUDT14	NUDT14	transcript	XM_038545944.1	protein_coding	4	c.302+1116C>T
chr8	72972912	G	A	PASS	intron_variant	MODIFIER	NUDT14	NUDT14	transcript	XM_038545942.1	protein_coding	5	c.542+1116C>T
chr8	72972912	G	A	PASS	intron_variant	MODIFIER	NUDT14	NUDT14	transcript	XM_038545938.1	protein_coding	5	c.543-945C>T
chr8	72972912	G	A	PASS	intron_variant	MODIFIER	NUDT14	NUDT14	transcript	XM_038545936.1	protein_coding	6	c.*22+808C>T
chr8	72990614	G	C	PASS	upstream_gene_variant	MODIFIER	LOC111097176	LOC111097176	transcript	XM_038545945.1	protein_coding	-1	c.-2725C>G
chr8	72990614	G	C	PASS	intergenic_region	MODIFIER	LOC111097176-BRF1	LOC111097176-BRF1	intergenic_region	LOC111097176_3-BRF1_3		-1	n.72990614G>C
chr8	72992654	C	T	PASS	upstream_gene_variant	MODIFIER	LOC111097176	LOC111097176	transcript	XM_038545945.1	protein_coding	-1	c.-4765G>A
chr8	72992654	C	T	PASS	downstream_gene_variant	MODIFIER	BRF1	BRF1	transcript	XM_038545946.1	protein_coding	-1	c.*5546G>A
chr8	72992654	C	T	PASS	downstream_gene_variant	MODIFIER	BRF1	BRF1	transcript	XM_038545949.1	protein_coding	-1	c.*5546G>A
chr8	72992654	C	T	PASS	downstream_gene_variant	MODIFIER	BRF1	BRF1	transcript	XM_038545948.1	protein_coding	-1	c.*5546G>A
chr8	72992654	C	T	PASS	downstream_gene_variant	MODIFIER	BRF1	BRF1	transcript	XM_038545947.1	protein_coding	-1	c.*5546G>A
chr8	72992654	C	T	PASS	intergenic_region	MODIFIER	LOC111097176-BRF1	LOC111097176-BRF1	intergenic_region	LOC111097176_3-BRF1_3		-1	n.72992654C>T
chr8	73031255	A	T	PASS	intron_variant	MODIFIER	BRF1	BRF1	transcript	XM_038545946.1	protein_coding	2	c.266-1782T>A
chr8	73031255	A	T	PASS	intron_variant	MODIFIER	LOC119872936	LOC119872936	transcript	XR_005363823.1	pseudogene	2	n.731-36T>A
chr8	73116244	G	T	PASS	intron_variant	MODIFIER	PACS2	PACS2	transcript	XM_038545951.1	protein_coding	9	c.872+592G>T
chr8	73116244	G	T	PASS	intron_variant	MODIFIER	PACS2	PACS2	transcript	XM_038545952.1	protein_coding	11	c.758+592G>T
chr8	73130527	C	G	PASS	downstream_gene_variant	MODIFIER	PACS2	PACS2	transcript	XM_038545951.1	protein_coding	-1	c.*1340C>G
chr8	73130527	C	G	PASS	downstream_gene_variant	MODIFIER	PACS2	PACS2	transcript	XM_038545952.1	protein_coding	-1	c.*1340C>G
chr8	73130527	C	G	PASS	intergenic_region	MODIFIER	PACS2-MTA1	PACS2-MTA1	intergenic_region	PACS2_3-MTA1_3		-1	n.73130527C>G
chr8	73159253	A	ACGGC	PASS	upstream_gene_variant	MODIFIER	MTA1	MTA1	transcript	XM_038545953.1	protein_coding	-1	c.-2136_-2135insCGGC
chr8	73159253	A	ACGGC	PASS	upstream_gene_variant	MODIFIER	MTA1	MTA1	transcript	XM_038545957.1	protein_coding	-1	c.-1859_-1858insCGGC
chr8	73159253	A	ACGGC	PASS	upstream_gene_variant	MODIFIER	MTA1	MTA1	transcript	XM_038545960.1	protein_coding	-1	c.-2136_-2135insCGGC
chr8	73159253	A	ACGGC	PASS	upstream_gene_variant	MODIFIER	MTA1	MTA1	transcript	XM_038545954.1	protein_coding	-1	c.-2136_-2135insCGGC
chr8	73159253	A	ACGGC	PASS	upstream_gene_variant	MODIFIER	MTA1	MTA1	transcript	XM_038545955.1	protein_coding	-1	c.-2136_-2135insCGGC
chr8	73159253	A	ACGGC	PASS	upstream_gene_variant	MODIFIER	MTA1	MTA1	transcript	XM_038545956.1	protein_coding	-1	c.-2136_-2135insCGGC
chr8	73159253	A	ACGGC	PASS	intron_variant	MODIFIER	MTA1	MTA1	transcript	XM_038545958.1	protein_coding	1	c.29-3009_29-3008insCGGC
chr8	73159253	A	ACGGC	PASS	intron_variant	MODIFIER	MTA1	MTA1	transcript	XM_038545959.1	protein_coding	1	c.-230-3009_-230-3008insCGGC
chr8	73195887	C	T	PASS	synonymous_variant	LOW	TEDC1	TEDC1	transcript	XM_038545961.1	protein_coding	1	c.129C>T	p.Phe43Phe
chr8	73195887	C	T	PASS	upstream_gene_variant	MODIFIER	LOC111097177	LOC111097177	transcript	XM_038545991.1	protein_coding	-1	c.-3497G>A
chr8	73195887	C	T	PASS	downstream_gene_variant	MODIFIER	CRIP1	CRIP1	transcript	XM_038545963.1	protein_coding	-1	c.*1945C>T
chr8	73314383	C	A	PASS	intergenic_region	MODIFIER	LOC119869063-LOC119869020	LOC119869063-LOC119869020	intergenic_region	LOC119869063_2-LOC119869020_2		-1	n.73314383C>A
chr8	73424665	C	T	PASS	intron_variant	MODIFIER	LOC111097184	LOC111097184	transcript	XR_005363825.1	pseudogene	1	n.664+2029C>T
chr8	73424665	C	T	PASS	intron_variant	MODIFIER	LOC111097184	LOC111097184	transcript	XR_005363826.1	pseudogene	1	n.61+5393C>T
chr8	73910231	G	C	PASS	intergenic_region	MODIFIER	LOC111097183-LOC119876514	LOC111097183-LOC119876514	intergenic_region	LOC111097183_3-LOC119876514		-1	n.73910231G>C
chr8	74192983	G	A	PASS	intergenic_region	MODIFIER	LOC119876535-LOC119869016	LOC119876535-LOC119869016	intergenic_region	LOC119876535-LOC119869016_1		-1	n.74192983G>A
chr8	74303860	CT	C	PASS	downstream_gene_variant	MODIFIER	LOC119876536	LOC119876536	transcript	unassigned_transcript_298	protein_coding	-1	c.*860delA
chr8	74303860	CT	C	PASS	intergenic_region	MODIFIER	LOC119869057-LOC119876536	LOC119869057-LOC119876536	intergenic_region	LOC119869057_1-LOC119876536		-1	n.74303861delT
chr8	74340662	A	G	PASS	intergenic_region	MODIFIER	LOC119876537-LOC119876538	LOC119876537-LOC119876538	intergenic_region	LOC119876537-LOC119876538		-1	n.74340662A>G
chr8	74438542	A	AGCAATTCATC	PASS	intron_variant	MODIFIER	LOC119876540	LOC119876540	transcript	unassigned_transcript_302	protein_coding	2	c.358-8537_358-8536insGATGAATTGC
chr8	74680231	G	T	PASS	downstream_gene_variant	MODIFIER	LOC119869050	LOC119869050	transcript	unassigned_transcript_310	protein_coding	-1	c.*4253C>A
chr8	74680231	G	T	PASS	intergenic_region	MODIFIER	LOC119876516-LOC119869050	LOC119876516-LOC119869050	intergenic_region	LOC119876516-LOC119869050_2		-1	n.74680231G>T
chr8	74937365	C	G	PASS	intergenic_region	MODIFIER	LOC119876546-LOC119869066	LOC119876546-LOC119869066	intergenic_region	LOC119876546-LOC119869066_3		-1	n.74937365C>G
chr8	74983153	G	T	PASS	intergenic_region	MODIFIER	LOC119876546-LOC119869066	LOC119876546-LOC119869066	intergenic_region	LOC119876546-LOC119869066_3		-1	n.74983153G>T
chr8	75187791	T	G	PASS	intergenic_region	MODIFIER	LOC119876549-LOC119876550	LOC119876549-LOC119876550	intergenic_region	LOC119876549-LOC119876550_2		-1	n.75187791T>G
chr8	75909378	T	C	PASS	intron_variant	MODIFIER	LOC119869042	LOC119869042	transcript	unassigned_transcript_344	protein_coding	2	c.357+8473A>G
chr8	75993016	A	C	PASS	intergenic_region	MODIFIER	LOC119869040-LOC119869037	LOC119869040-LOC119869037	intergenic_region	LOC119869040_1-LOC119869037_1		-1	n.75993016A>C
chr8	76041481	G	C	PASS	intergenic_region	MODIFIER	LOC119869040-LOC119869037	LOC119869040-LOC119869037	intergenic_region	LOC119869040_1-LOC119869037_1		-1	n.76041481G>C
chr8	76357691	T	G	PASS	intergenic_region	MODIFIER	LOC490896-LOC119869006	LOC490896-LOC119869006	intergenic_region	LOC490896_3-LOC119869006_3		-1	n.76357691T>G
chr8	76391458	C	T	PASS	upstream_gene_variant	MODIFIER	LOC119869006	LOC119869006	transcript	XM_038545998.1	protein_coding	-1	c.-4852C>T
chr8	76391458	C	T	PASS	intergenic_region	MODIFIER	LOC490896-LOC119869006	LOC490896-LOC119869006	intergenic_region	LOC490896_3-LOC119869006_3		-1	n.76391458C>T
chr9	22297	A	G	PASS	intergenic_region	MODIFIER	CHR_START-METRNL	CHR_START-METRNL	intergenic_region	CHR_START-METRNL_3		-1	n.22297A>G
chr9	22465	G	A	PASS	intergenic_region	MODIFIER	CHR_START-METRNL	CHR_START-METRNL	intergenic_region	CHR_START-METRNL_3		-1	n.22465G>A
chr9	22472	T	C	PASS	intergenic_region	MODIFIER	CHR_START-METRNL	CHR_START-METRNL	intergenic_region	CHR_START-METRNL_3		-1	n.22472T>C
chr9	28035	C	T	PASS	intergenic_region	MODIFIER	CHR_START-METRNL	CHR_START-METRNL	intergenic_region	CHR_START-METRNL_3		-1	n.28035C>T
chr9	29592723	G	C	PASS	intergenic_region	MODIFIER	LOC119873543-LOC111097388	LOC119873543-LOC111097388	intergenic_region	LOC119873543_3-LOC111097388_3		-1	n.29592723G>C
chr9	29594563	T	C	PASS	intergenic_region	MODIFIER	LOC119873543-LOC111097388	LOC119873543-LOC111097388	intergenic_region	LOC119873543_3-LOC111097388_3		-1	n.29594563T>C
chr9	47080162	C	T	PASS	intergenic_region	MODIFIER	OR1A1-OR1A4P	OR1A1-OR1A4P	intergenic_region	OR1A1_3-OR1A4P_3		-1	n.47080162C>T
chr9	47080178	A	T	PASS	intergenic_region	MODIFIER	OR1A1-OR1A4P	OR1A1-OR1A4P	intergenic_region	OR1A1_3-OR1A4P_3		-1	n.47080178A>T
chr9	49722251	C	A	PASS	intergenic_region	MODIFIER	OBP2B-LOC119876660	OBP2B-LOC119876660	intergenic_region	OBP2B_3-LOC119876660		-1	n.49722251C>A
chr10	19171248	C	A	PASS	downstream_gene_variant	MODIFIER	LOC102157395	LOC102157395	transcript	XR_005365160.1	pseudogene	-1	n.*2184C>A
chr10	19171248	C	A	PASS	intergenic_region	MODIFIER	LOC102157395-LOC119873601	LOC102157395-LOC119873601	intergenic_region	LOC102157395_3-LOC119873601_3		-1	n.19171248C>A
chr10	19928702	C	T	PASS	intergenic_region	MODIFIER	LOC102154327-LOC119873603	LOC102154327-LOC119873603	intergenic_region	LOC102154327_3-LOC119873603_3		-1	n.19928702C>T
chr10	30112503	A	T	PASS	intergenic_region	MODIFIER	LOC111097835-LOC102153408	LOC111097835-LOC102153408	intergenic_region	LOC111097835_3-LOC102153408_3		-1	n.30112503A>T
chr10	31912047	C	A	PASS	intron_variant	MODIFIER	SYN3	SYN3	transcript	XM_038550747.1	protein_coding	7	c.771+3519C>A
chr10	31912047	C	A	PASS	intron_variant	MODIFIER	SYN3	SYN3	transcript	XM_038550748.1	protein_coding	8	c.771+3519C>A
chr10	31912047	C	A	PASS	intron_variant	MODIFIER	SYN3	SYN3	transcript	XM_038550749.1	protein_coding	7	c.771+3519C>A
chr10	37646556	G	C	PASS	intergenic_region	MODIFIER	LOC100688434-LOC111097843	LOC100688434-LOC111097843	intergenic_region	LOC100688434_3-LOC111097843_3		-1	n.37646556G>C
chr10	39306387	C	T	PASS	intergenic_region	MODIFIER	LOC111097693-MRPS9	LOC111097693-MRPS9	intergenic_region	LOC111097693_3-MRPS9_3		-1	n.39306387C>T
chr10	51366371	G	C	PASS	intergenic_region	MODIFIER	FOXN2-LOC100856396	FOXN2-LOC100856396	intergenic_region	FOXN2_3-LOC100856396_3		-1	n.51366371G>C
chr11	310093	G	A	PASS	5_prime_UTR_variant	MODIFIER	LOC119876783	LOC119876783	transcript	XM_038551669.1	protein_coding	1	c.-935C>T
chr11	310093	G	A	PASS	intron_variant	MODIFIER	LOC119876783	LOC119876783	transcript	XM_038551667.1	protein_coding	1	c.-555+265C>T
chr11	310093	G	A	PASS	intron_variant	MODIFIER	LOC119876783	LOC119876783	transcript	XM_038551668.1	protein_coding	1	c.-659+265C>T
chr11	498403	T	C	PASS	intergenic_region	MODIFIER	OR2T26-OR2V1	OR2T26-OR2V1	intergenic_region	OR2T26_3-OR2V1_3		-1	n.498403T>C
chr11	566654	G	A	PASS	intergenic_region	MODIFIER	LOC119874016-TRNAV-AAC8	LOC119874016-TRNAV-AAC8	intergenic_region	LOC119874016_3-TRNAV-AAC_18		-1	n.566654G>A
chr11	893590	A	T	PASS	intron_variant	MODIFIER	LOC481472	LOC481472	transcript	XM_038551675.1	protein_coding	2	c.1251-65607T>A
chr11	2753590	G	A	PASS	intron_variant	MODIFIER	ADAMTS2	ADAMTS2	transcript	XM_038551648.1	protein_coding	15	c.2394+819G>A
chr11	2924147	G	A	PASS	upstream_gene_variant	MODIFIER	LOC119876789	LOC119876789	transcript	XR_005366492.1	pseudogene	-1	n.-3844G>A
chr11	2924147	G	A	PASS	intron_variant	MODIFIER	LOC119876789	LOC119876789	transcript	XR_005366493.1	pseudogene	1	n.242-14377G>A
chr11	2924147	G	A	PASS	intron_variant	MODIFIER	ZNF454	ZNF454	transcript	XM_038551796.1	protein_coding	4	c.2044-22572C>T
chr11	2924147	G	A	PASS	intron_variant	MODIFIER	LOC119876789	LOC119876789	transcript	XR_005366494.1	pseudogene	1	n.238-14377G>A
chr11	2924147	G	A	PASS	intron_variant	MODIFIER	ZNF454	ZNF454	transcript	XM_038551779.1	protein_coding	2	c.-208+1506C>T
chr11	2924147	G	A	PASS	intron_variant	MODIFIER	ZNF454	ZNF454	transcript	XM_038551783.1	protein_coding	2	c.-376+1506C>T
chr11	2924147	G	A	PASS	intron_variant	MODIFIER	ZNF454	ZNF454	transcript	XM_038551785.1	protein_coding	2	c.-300+1506C>T
chr11	2924147	G	A	PASS	intron_variant	MODIFIER	ZNF454	ZNF454	transcript	XM_038551786.1	protein_coding	2	c.-370+1506C>T
chr11	2924147	G	A	PASS	intron_variant	MODIFIER	ZNF454	ZNF454	transcript	XM_038551788.1	protein_coding	2	c.-208+1506C>T
chr11	2924147	G	A	PASS	intron_variant	MODIFIER	ZNF454	ZNF454	transcript	XM_038551791.1	protein_coding	2	c.-202+1506C>T
chr11	2924147	G	A	PASS	intron_variant	MODIFIER	ZNF454	ZNF454	transcript	XM_038551793.1	protein_coding	2	c.-78+1506C>T
chr11	2924147	G	A	PASS	intron_variant	MODIFIER	ZNF454	ZNF454	transcript	XM_038551795.1	protein_coding	2	c.-78+1506C>T
chr11	2924147	G	A	PASS	intron_variant	MODIFIER	ZNF454	ZNF454	transcript	XM_038551782.1	protein_coding	2	c.-208+1506C>T
chr11	2924147	G	A	PASS	intron_variant	MODIFIER	ZNF454	ZNF454	transcript	XM_038551784.1	protein_coding	2	c.-376+1506C>T
chr11	2924147	G	A	PASS	intron_variant	MODIFIER	ZNF454	ZNF454	transcript	XM_038551792.1	protein_coding	2	c.-202+1506C>T
chr11	2924147	G	A	PASS	intron_variant	MODIFIER	ZNF454	ZNF454	transcript	XM_038551794.1	protein_coding	2	c.-78+1506C>T
chr11	2924147	G	A	PASS	intron_variant	MODIFIER	ZNF454	ZNF454	transcript	XM_038551789.1	protein_coding	2	c.-208+1506C>T
chr11	2924147	G	A	PASS	intron_variant	MODIFIER	ZNF454	ZNF454	transcript	XM_038551790.1	protein_coding	2	c.-376+1506C>T
chr11	2994585	C	T	PASS	intragenic_variant	MODIFIER	LOC607157	LOC607157	gene_variant	LOC607157_3		-1	n.2994585C>T
chr11	3963649	TACA	T	PASS	intron_variant	MODIFIER	LOC102156427	LOC102156427	transcript	XR_005366338.1	pseudogene	3	n.521-11282_521-11280delACA
chr11	3963649	TACA	T	PASS	intron_variant	MODIFIER	LOC102156427	LOC102156427	transcript	XR_005366337.1	pseudogene	3	n.521-11282_521-11280delACA
chr11	4136941	C	G	PASS	intron_variant	MODIFIER	LOC111097982	LOC111097982	transcript	XR_005366510.1	pseudogene	1	n.364+4197C>G
chr11	4136941	C	G	PASS	intron_variant	MODIFIER	LOC111097982	LOC111097982	transcript	XR_005366509.1	pseudogene	1	n.364+4197C>G
chr11	4136955	C	G	PASS	intron_variant	MODIFIER	LOC111097982	LOC111097982	transcript	XR_005366510.1	pseudogene	1	n.364+4211C>G
chr11	4136955	C	G	PASS	intron_variant	MODIFIER	LOC111097982	LOC111097982	transcript	XR_005366509.1	pseudogene	1	n.364+4211C>G
chr11	4138008	C	A	PASS	intron_variant	MODIFIER	LOC111097982	LOC111097982	transcript	XR_005366510.1	pseudogene	1	n.364+5264C>A
chr11	4138008	C	A	PASS	intron_variant	MODIFIER	LOC111097982	LOC111097982	transcript	XR_005366509.1	pseudogene	1	n.364+5264C>A
chr11	4138020	A	T	PASS	intron_variant	MODIFIER	LOC111097982	LOC111097982	transcript	XR_005366510.1	pseudogene	1	n.364+5276A>T
chr11	4138020	A	T	PASS	intron_variant	MODIFIER	LOC111097982	LOC111097982	transcript	XR_005366509.1	pseudogene	1	n.364+5276A>T
chr11	4149548	TTC	T	PASS	intron_variant	MODIFIER	LOC111097982	LOC111097982	transcript	XR_005366510.1	pseudogene	2	n.560+4807_560+4808delTC
chr11	4149548	TTC	T	PASS	intron_variant	MODIFIER	LOC111097982	LOC111097982	transcript	XR_005366509.1	pseudogene	2	n.550+4817_550+4818delTC
chr11	4149555	CCT	C	PASS	intron_variant	MODIFIER	LOC111097982	LOC111097982	transcript	XR_005366510.1	pseudogene	2	n.560+4814_560+4815delCT
chr11	4149555	CCT	C	PASS	intron_variant	MODIFIER	LOC111097982	LOC111097982	transcript	XR_005366509.1	pseudogene	2	n.550+4824_550+4825delCT
chr11	4342831	T	G	PASS	intron_variant	MODIFIER	KCNN2	KCNN2	transcript	XM_038551827.1	protein_coding	1	c.-92-78032T>G
chr11	4691905	G	A	PASS	synonymous_variant	LOW	KCNN2	KCNN2	transcript	XM_038551826.1	protein_coding	8	c.2523G>A	p.Arg841Arg
chr11	4691905	G	A	PASS	synonymous_variant	LOW	KCNN2	KCNN2	transcript	XM_038551827.1	protein_coding	8	c.1101G>A	p.Arg367Arg
chr11	5538876	G	A	PASS	upstream_gene_variant	MODIFIER	LOC102151249	LOC102151249	transcript	XR_005366514.1	pseudogene	-1	n.-2919G>A
chr11	5538876	G	A	PASS	intron_variant	MODIFIER	FEM1C	FEM1C	transcript	XM_038551841.1	protein_coding	2	c.544+1751C>T
chr11	5538876	G	A	PASS	intron_variant	MODIFIER	FEM1C	FEM1C	transcript	XM_038551843.1	protein_coding	2	c.544+1751C>T
chr11	5538876	G	A	PASS	intron_variant	MODIFIER	FEM1C	FEM1C	transcript	XM_038551842.1	protein_coding	3	c.544+1751C>T
chr11	5942951	A	ATTTT	PASS	intergenic_region	MODIFIER	LOC119874020-LVRN	LOC119874020-LVRN	intergenic_region	LOC119874020_3-LVRN_3		-1	n.5942951_5942952insTTTT
chr11	6013232	T	C	PASS	intron_variant	MODIFIER	LVRN	LVRN	transcript	XM_038551853.1	protein_coding	18	c.2763-1664T>C
chr11	7493200	G	A	PASS	intergenic_region	MODIFIER	LOC119873857-LOC119874021	LOC119873857-LOC119874021	intergenic_region	LOC119873857_3-LOC119874021_3		-1	n.7493200G>A
chr11	7527140	C	A	PASS	intergenic_region	MODIFIER	LOC119873857-LOC119874021	LOC119873857-LOC119874021	intergenic_region	LOC119873857_3-LOC119874021_3		-1	n.7527140C>A
chr11	7530982	C	G	PASS	intergenic_region	MODIFIER	LOC119873857-LOC119874021	LOC119873857-LOC119874021	intergenic_region	LOC119873857_3-LOC119874021_3		-1	n.7530982C>G
chr11	7796927	C	T	PASS	intergenic_region	MODIFIER	LOC111097917-LOC100687242	LOC111097917-LOC100687242	intergenic_region	LOC111097917_2-LOC100687242_3		-1	n.7796927C>T
chr11	8557517	G	C	PASS	intron_variant	MODIFIER	DTWD2	DTWD2	transcript	XM_038551866.1	protein_coding	4	c.574-16025C>G
chr11	8557517	G	C	PASS	intron_variant	MODIFIER	DTWD2	DTWD2	transcript	XR_005366559.1	pseudogene	4	n.589-16025C>G
chr11	8557517	G	C	PASS	intron_variant	MODIFIER	DTWD2	DTWD2	transcript	XR_005366560.1	pseudogene	4	n.589-16025C>G
chr11	8557517	G	C	PASS	intron_variant	MODIFIER	DTWD2	DTWD2	transcript	XR_005366558.1	pseudogene	4	n.589-16025C>G
chr11	8557517	G	C	PASS	intron_variant	MODIFIER	DTWD2	DTWD2	transcript	XM_038551867.1	protein_coding	4	c.484-16025C>G
chr11	8752542	C	T	PASS	intron_variant	MODIFIER	DMXL1	DMXL1	transcript	XM_038551868.1	protein_coding	13	c.2376+432C>T
chr11	8752542	C	T	PASS	intron_variant	MODIFIER	DMXL1	DMXL1	transcript	XM_038551873.1	protein_coding	13	c.2178+432C>T
chr11	8752542	C	T	PASS	intron_variant	MODIFIER	DMXL1	DMXL1	transcript	XM_038551872.1	protein_coding	13	c.2376+432C>T
chr11	8752542	C	T	PASS	intron_variant	MODIFIER	DMXL1	DMXL1	transcript	XM_038551874.1	protein_coding	13	c.2376+432C>T
chr11	8752542	C	T	PASS	intron_variant	MODIFIER	DMXL1	DMXL1	transcript	XM_038551869.1	protein_coding	13	c.2376+432C>T
chr11	8752542	C	T	PASS	intron_variant	MODIFIER	DMXL1	DMXL1	transcript	XM_038551870.1	protein_coding	13	c.2376+432C>T
chr11	8752542	C	T	PASS	intron_variant	MODIFIER	DMXL1	DMXL1	transcript	XM_038551871.1	protein_coding	13	c.2376+432C>T
chr11	8752542	C	T	PASS	intron_variant	MODIFIER	DMXL1	DMXL1	transcript	XM_038551875.1	protein_coding	12	c.2112+432C>T
chr11	8764343	G	A	PASS	intron_variant	MODIFIER	DMXL1	DMXL1	transcript	XM_038551868.1	protein_coding	16	c.2689+59G>A
chr11	8764343	G	A	PASS	intron_variant	MODIFIER	DMXL1	DMXL1	transcript	XM_038551873.1	protein_coding	16	c.2491+59G>A
chr11	8764343	G	A	PASS	intron_variant	MODIFIER	DMXL1	DMXL1	transcript	XM_038551872.1	protein_coding	16	c.2689+59G>A
chr11	8764343	G	A	PASS	intron_variant	MODIFIER	DMXL1	DMXL1	transcript	XM_038551874.1	protein_coding	16	c.2689+59G>A
chr11	8764343	G	A	PASS	intron_variant	MODIFIER	DMXL1	DMXL1	transcript	XM_038551869.1	protein_coding	16	c.2689+59G>A
chr11	8764343	G	A	PASS	intron_variant	MODIFIER	DMXL1	DMXL1	transcript	XM_038551870.1	protein_coding	16	c.2689+59G>A
chr11	8764343	G	A	PASS	intron_variant	MODIFIER	DMXL1	DMXL1	transcript	XM_038551871.1	protein_coding	16	c.2689+59G>A
chr11	8764343	G	A	PASS	intron_variant	MODIFIER	DMXL1	DMXL1	transcript	XM_038551875.1	protein_coding	15	c.2425+59G>A
chr11	8861168	C	A	PASS	intron_variant	MODIFIER	TNFAIP8	TNFAIP8	transcript	XM_038551883.1	protein_coding	1	c.1+17059C>A
chr11	8861168	C	A	PASS	intron_variant	MODIFIER	TNFAIP8	TNFAIP8	transcript	XM_038551881.1	protein_coding	1	c.-6+17059C>A
chr11	8861168	C	A	PASS	intron_variant	MODIFIER	TNFAIP8	TNFAIP8	transcript	XM_038551884.1	protein_coding	1	c.-66+16340C>A
chr11	10155224	C	T	PASS	intergenic_region	MODIFIER	LOC100686900-LOC119874091	LOC100686900-LOC119874091	intergenic_region	LOC100686900_3-LOC119874091_3		-1	n.10155224C>T
chr11	10165996	T	C	PASS	intergenic_region	MODIFIER	LOC100686900-LOC119874091	LOC100686900-LOC119874091	intergenic_region	LOC100686900_3-LOC119874091_3		-1	n.10165996T>C
chr11	10593898	A	G	PASS	intergenic_region	MODIFIER	LOC119873865-LOC119876762	LOC119873865-LOC119876762	intergenic_region	LOC119873865_3-LOC119876762_2		-1	n.10593898A>G
chr11	10948064	T	C	PASS	intergenic_region	MODIFIER	LOC119876794-LOC102151636	LOC119876794-LOC102151636	intergenic_region	LOC119876794_2-LOC102151636_2		-1	n.10948064T>C
chr11	11992776	TG	T	PASS	intron_variant	MODIFIER	LOC474655	LOC474655	transcript	XM_038551937.1	protein_coding	1	c.-213+7414delG
chr11	11992776	TG	T	PASS	intron_variant	MODIFIER	LOC474655	LOC474655	transcript	XM_038551943.1	protein_coding	1	c.-213+7414delG
chr11	11992776	TG	T	PASS	intron_variant	MODIFIER	LOC474655	LOC474655	transcript	XM_038551940.1	protein_coding	1	c.-213+7414delG
chr11	11992776	TG	T	PASS	intron_variant	MODIFIER	LOC474655	LOC474655	transcript	XM_038551941.1	protein_coding	1	c.-213+7414delG
chr11	11992776	TG	T	PASS	intron_variant	MODIFIER	LOC474655	LOC474655	transcript	XR_005366574.1	pseudogene	1	n.191+7414delG
chr11	11992776	TG	T	PASS	intron_variant	MODIFIER	LOC474655	LOC474655	transcript	XM_038551942.1	protein_coding	1	c.-213+7414delG
chr11	11992776	TG	T	PASS	intron_variant	MODIFIER	LOC474655	LOC474655	transcript	XM_038551938.1	protein_coding	1	c.-325+7414delG
chr11	11992776	TG	T	PASS	intron_variant	MODIFIER	LOC474655	LOC474655	transcript	XM_038551939.1	protein_coding	2	c.-213+703delG
chr11	12403389	G	A	PASS	intergenic_region	MODIFIER	SNCAIP-LOC119874025	SNCAIP-LOC119874025	intergenic_region	SNCAIP_3-LOC119874025_3		-1	n.12403389G>A
chr11	12591052	G	C	PASS	intergenic_region	MODIFIER	SNX2-SNX24	SNX2-SNX24	intergenic_region	SNX2_3-SNX24_3		-1	n.12591052G>C
chr11	12744902	T	C	PASS	intron_variant	MODIFIER	SNX24	SNX24	transcript	XM_038551968.1	protein_coding	3	c.250-9982T>C
chr11	12744902	T	C	PASS	intron_variant	MODIFIER	LOC102152525	LOC102152525	transcript	XR_005366584.1	pseudogene	2	n.309-2567A>G
chr11	12744902	T	C	PASS	intron_variant	MODIFIER	SNX24	SNX24	transcript	XM_038551969.1	protein_coding	4	c.154-9982T>C
chr11	12744902	T	C	PASS	intron_variant	MODIFIER	LOC102152525	LOC102152525	transcript	XR_005366588.1	pseudogene	2	n.309-2567A>G
chr11	12744902	T	C	PASS	intron_variant	MODIFIER	LOC102152525	LOC102152525	transcript	XR_005366580.1	pseudogene	2	n.309-2567A>G
chr11	12744902	T	C	PASS	intron_variant	MODIFIER	LOC102152525	LOC102152525	transcript	XR_005366581.1	pseudogene	2	n.309-2567A>G
chr11	12744902	T	C	PASS	intron_variant	MODIFIER	LOC102152525	LOC102152525	transcript	XR_005366582.1	pseudogene	2	n.309-2567A>G
chr11	12744902	T	C	PASS	intron_variant	MODIFIER	LOC102152525	LOC102152525	transcript	XR_005366583.1	pseudogene	2	n.309-2567A>G
chr11	12744902	T	C	PASS	intron_variant	MODIFIER	LOC102152525	LOC102152525	transcript	XR_005366585.1	pseudogene	2	n.309-2567A>G
chr11	12744902	T	C	PASS	intron_variant	MODIFIER	LOC102152525	LOC102152525	transcript	XR_005366586.1	pseudogene	2	n.309-2567A>G
chr11	12744902	T	C	PASS	intron_variant	MODIFIER	LOC102152525	LOC102152525	transcript	XR_005366587.1	pseudogene	2	n.309-2567A>G
chr11	12744902	T	C	PASS	intron_variant	MODIFIER	LOC102152525	LOC102152525	transcript	XR_005366589.1	pseudogene	2	n.309-2567A>G
chr11	12744902	T	C	PASS	intron_variant	MODIFIER	LOC102152525	LOC102152525	transcript	XR_005366590.1	pseudogene	2	n.309-2567A>G
chr11	18371214	T	C	PASS	intron_variant	MODIFIER	ADAMTS19	ADAMTS19	transcript	XM_038551654.1	protein_coding	16	c.2710+4069T>C
chr11	20386380	GC	G	PASS	intergenic_region	MODIFIER	CSF2-P4HA2	CSF2-P4HA2	intergenic_region	CSF2_3-P4HA2_3		-1	n.20386381delC
chr12	1821146	C	A	PASS	intergenic_region	MODIFIER	LOC119876844-TSBP1	LOC119876844-TSBP1	intergenic_region	LOC119876844-TSBP1_3		-1	n.1821146C>A
chr12	1908499	T	C	PASS	intron_variant	MODIFIER	TSBP1	TSBP1	transcript	XM_038553654.1	protein_coding	37	c.872-5551A>G
chr12	1908499	T	C	PASS	intron_variant	MODIFIER	TSBP1	TSBP1	transcript	XM_038553655.1	protein_coding	37	c.872-5551A>G
chr12	1908499	T	C	PASS	intron_variant	MODIFIER	TSBP1	TSBP1	transcript	XM_038553656.1	protein_coding	37	c.869-5551A>G
chr12	1908499	T	C	PASS	intron_variant	MODIFIER	TSBP1	TSBP1	transcript	XM_038553657.1	protein_coding	36	c.857-5551A>G
chr12	1908499	T	C	PASS	intron_variant	MODIFIER	TSBP1	TSBP1	transcript	XM_038553658.1	protein_coding	36	c.854-5551A>G
chr12	1908499	T	C	PASS	intron_variant	MODIFIER	TSBP1	TSBP1	transcript	XM_038553659.1	protein_coding	36	c.854-5551A>G
chr12	1908499	T	C	PASS	intron_variant	MODIFIER	TSBP1	TSBP1	transcript	XM_038553660.1	protein_coding	36	c.851-5551A>G
chr12	1908499	T	C	PASS	intron_variant	MODIFIER	TSBP1	TSBP1	transcript	XM_038553661.1	protein_coding	36	c.851-5551A>G
chr12	1908499	T	C	PASS	intron_variant	MODIFIER	TSBP1	TSBP1	transcript	XM_038553662.1	protein_coding	36	c.851-5551A>G
chr12	1908499	T	C	PASS	intron_variant	MODIFIER	TSBP1	TSBP1	transcript	XM_038553663.1	protein_coding	36	c.851-5551A>G
chr12	1908499	T	C	PASS	intron_variant	MODIFIER	TSBP1	TSBP1	transcript	XM_038553664.1	protein_coding	36	c.848-5551A>G
chr12	1908499	T	C	PASS	intron_variant	MODIFIER	TSBP1	TSBP1	transcript	XM_038553665.1	protein_coding	35	c.836-5551A>G
chr12	1908499	T	C	PASS	intron_variant	MODIFIER	TSBP1	TSBP1	transcript	XM_038553666.1	protein_coding	35	c.836-5551A>G
chr12	1908499	T	C	PASS	intron_variant	MODIFIER	TSBP1	TSBP1	transcript	XM_038553667.1	protein_coding	35	c.833-5551A>G
chr12	1908499	T	C	PASS	intron_variant	MODIFIER	TSBP1	TSBP1	transcript	XM_038553668.1	protein_coding	35	c.833-5551A>G
chr12	1908499	T	C	PASS	intron_variant	MODIFIER	TSBP1	TSBP1	transcript	XM_038553669.1	protein_coding	35	c.833-5551A>G
chr12	1908499	T	C	PASS	intron_variant	MODIFIER	TSBP1	TSBP1	transcript	XM_038553670.1	protein_coding	35	c.830-5551A>G
chr12	1908499	T	C	PASS	intron_variant	MODIFIER	TSBP1	TSBP1	transcript	XM_038553671.1	protein_coding	35	c.830-5551A>G
chr12	1908499	T	C	PASS	intron_variant	MODIFIER	TSBP1	TSBP1	transcript	XM_038553672.1	protein_coding	34	c.815-5551A>G
chr12	1908499	T	C	PASS	intron_variant	MODIFIER	TSBP1	TSBP1	transcript	XM_038553673.1	protein_coding	34	c.815-5551A>G
chr12	1908499	T	C	PASS	intron_variant	MODIFIER	TSBP1	TSBP1	transcript	XM_038553674.1	protein_coding	34	c.812-5551A>G
chr12	1908499	T	C	PASS	intron_variant	MODIFIER	TSBP1	TSBP1	transcript	XM_038553675.1	protein_coding	33	c.794-5551A>G
chr12	1908499	T	C	PASS	intron_variant	MODIFIER	TSBP1	TSBP1	transcript	XM_038553676.1	protein_coding	36	c.851-6459A>G
chr12	1908499	T	C	PASS	intron_variant	MODIFIER	TSBP1	TSBP1	transcript	XM_038553677.1	protein_coding	36	c.851-6459A>G
chr12	35819134	T	TTC	PASS	3_prime_UTR_variant	MODIFIER	EEF1A1	EEF1A1	transcript	NM_001197116.2_3	protein_coding	8	c.*1035_*1036dupGA
chr12	35819134	T	TTC	PASS	upstream_gene_variant	MODIFIER	LOC119874198	LOC119874198	transcript	XM_038555043.1	protein_coding	-1	c.-3758_-3757insTC
chr12	36768745	A	C	PASS	intergenic_region	MODIFIER	LOC119876890-COL12A1	LOC119876890-COL12A1	intergenic_region	LOC119876890-COL12A1_3		-1	n.36768745A>C
chr12	43172400	A	T	PASS	intergenic_region	MODIFIER	LOC111098144-LOC119874206	LOC111098144-LOC119874206	intergenic_region	LOC111098144_3-LOC119874206_3		-1	n.43172400A>T
chr12	48853459	A	G	PASS	intergenic_region	MODIFIER	RRAGD-ANKRD6	RRAGD-ANKRD6	intergenic_region	RRAGD_3-ANKRD6_3		-1	n.48853459A>G
chr13	7668503	G	A	PASS	upstream_gene_variant	MODIFIER	OXR1	OXR1	transcript	XM_038555324.1	protein_coding	-1	c.-121G>A
chr13	7668503	G	A	PASS	intron_variant	MODIFIER	OXR1	OXR1	transcript	XM_038555317.1	protein_coding	2	c.224-58925G>A
chr13	7668503	G	A	PASS	intron_variant	MODIFIER	OXR1	OXR1	transcript	XM_038555318.1	protein_coding	2	c.221-58925G>A
chr13	7668503	G	A	PASS	intron_variant	MODIFIER	OXR1	OXR1	transcript	XM_038555320.1	protein_coding	2	c.224-58925G>A
chr13	7668503	G	A	PASS	intron_variant	MODIFIER	OXR1	OXR1	transcript	XM_038555325.1	protein_coding	1	c.13+37759G>A
chr13	9850504	CA	C	PASS	intragenic_variant	MODIFIER	LOC100685832	LOC100685832	gene_variant	LOC100685832_3		-1	n.9850505delA
chr13	12289061	G	A	PASS	intergenic_region	MODIFIER	LOC119864623-LOC106559613	LOC119864623-LOC106559613	intergenic_region	LOC119864623_3-LOC106559613_3		-1	n.12289061G>A
chr13	13619199	G	A	PASS	intron_variant	MODIFIER	CSMD3	CSMD3	transcript	XM_038555366.1	protein_coding	4	c.710-11377C>T
chr13	13619199	G	A	PASS	intron_variant	MODIFIER	CSMD3	CSMD3	transcript	XM_038555367.1	protein_coding	4	c.710-11377C>T
chr13	14551481	G	A	PASS	intergenic_region	MODIFIER	LOC106559611-LOC100686788	LOC106559611-LOC100686788	intergenic_region	LOC106559611_3-LOC100686788_3		-1	n.14551481G>A
chr13	15479037	G	A	PASS	intron_variant	MODIFIER	TRPS1	TRPS1	transcript	XM_038555368.1	protein_coding	5	c.2701-74799C>T
chr13	15479037	G	A	PASS	intron_variant	MODIFIER	TRPS1	TRPS1	transcript	XM_038555370.1	protein_coding	5	c.2701-74799C>T
chr13	15479037	G	A	PASS	intron_variant	MODIFIER	TRPS1	TRPS1	transcript	XM_038555369.1	protein_coding	5	c.2701-74799C>T
chr13	15479037	G	A	PASS	intron_variant	MODIFIER	TRPS1	TRPS1	transcript	XM_038555375.1	protein_coding	4	c.2662-74799C>T
chr13	15479037	G	A	PASS	intron_variant	MODIFIER	TRPS1	TRPS1	transcript	XM_038555371.1	protein_coding	5	c.2701-74799C>T
chr13	15479037	G	A	PASS	intron_variant	MODIFIER	TRPS1	TRPS1	transcript	XM_038555374.1	protein_coding	4	c.2662-74799C>T
chr13	15479037	G	A	PASS	intron_variant	MODIFIER	TRPS1	TRPS1	transcript	XM_038555373.1	protein_coding	5	c.2680-74799C>T
chr13	15535380	G	T	PASS	intron_variant	MODIFIER	TRPS1	TRPS1	transcript	XM_038555368.1	protein_coding	5	c.2700+35006C>A
chr13	15535380	G	T	PASS	intron_variant	MODIFIER	TRPS1	TRPS1	transcript	XM_038555370.1	protein_coding	5	c.2700+35006C>A
chr13	15535380	G	T	PASS	intron_variant	MODIFIER	TRPS1	TRPS1	transcript	XM_038555369.1	protein_coding	5	c.2700+35006C>A
chr13	15535380	G	T	PASS	intron_variant	MODIFIER	TRPS1	TRPS1	transcript	XM_038555375.1	protein_coding	4	c.2661+35006C>A
chr13	15535380	G	T	PASS	intron_variant	MODIFIER	TRPS1	TRPS1	transcript	XM_038555371.1	protein_coding	5	c.2700+35006C>A
chr13	15535380	G	T	PASS	intron_variant	MODIFIER	TRPS1	TRPS1	transcript	XM_038555374.1	protein_coding	4	c.2661+35006C>A
chr13	15535380	G	T	PASS	intron_variant	MODIFIER	TRPS1	TRPS1	transcript	XM_038555373.1	protein_coding	5	c.2679+35006C>A
chr13	15683829	G	A	PASS	intergenic_region	MODIFIER	LOC119874431-LOC475080	LOC119874431-LOC475080	intergenic_region	LOC119874431_3-LOC475080_3		-1	n.15683829G>A
chr13	62918274	C	A	PASS	intergenic_region	MODIFIER	LOC119864618-LOC475374	LOC119864618-LOC475374	intergenic_region	LOC119864618_3-LOC475374_3		-1	n.62918274C>A
chr14	37147549	T	A	PASS	intron_variant	MODIFIER	IGF2BP3	IGF2BP3	transcript	XM_038557101.1	protein_coding	3	c.285+1350A>T
chr14	37262733	TGG	T	PASS	5_prime_UTR_variant	MODIFIER	TRA2A	TRA2A	transcript	XM_038557103.1	protein_coding	1	c.-86_-85delCC
chr14	37262733	TGG	T	PASS	5_prime_UTR_variant	MODIFIER	TRA2A	TRA2A	transcript	XM_038557104.1	protein_coding	1	c.-86_-85delCC
chr14	37262733	TGG	T	PASS	5_prime_UTR_variant	MODIFIER	TRA2A	TRA2A	transcript	XM_038557105.1	protein_coding	1	c.-983_-982delCC
chr14	37262733	TGG	T	PASS	5_prime_UTR_variant	MODIFIER	TRA2A	TRA2A	transcript	XM_038557106.1	protein_coding	1	c.-1073_-1072delCC
chr14	37262733	TGG	T	PASS	5_prime_UTR_variant	MODIFIER	TRA2A	TRA2A	transcript	XM_038557107.1	protein_coding	1	c.-702_-701delCC
chr14	37262733	TGG	T	PASS	5_prime_UTR_variant	MODIFIER	TRA2A	TRA2A	transcript	XM_038557108.1	protein_coding	1	c.-691_-690delCC
chr14	37262733	TGG	T	PASS	intron_variant	MODIFIER	CCDC126	CCDC126	transcript	XM_038557114.1	protein_coding	1	c.-178+430_-178+431delGG
chr14	37507644	T	G	PASS	intron_variant	MODIFIER	STK31	STK31	transcript	XM_038557121.1	protein_coding	24	c.2867+5936T>G
chr14	37507644	T	G	PASS	intron_variant	MODIFIER	STK31	STK31	transcript	XM_038557125.1	protein_coding	24	c.2867+5936T>G
chr14	37507644	T	G	PASS	intron_variant	MODIFIER	STK31	STK31	transcript	XM_038557124.1	protein_coding	22	c.2761-12573T>G
chr14	37507644	T	G	PASS	intron_variant	MODIFIER	STK31	STK31	transcript	XM_038557122.1	protein_coding	23	c.2829+5936T>G
chr14	37507644	T	G	PASS	intron_variant	MODIFIER	STK31	STK31	transcript	XM_038557126.1	protein_coding	23	c.2829+5936T>G
chr14	37507644	T	G	PASS	intron_variant	MODIFIER	STK31	STK31	transcript	XM_038557123.1	protein_coding	24	c.2846+5936T>G
chr14	38409467	G	T	PASS	intron_variant	MODIFIER	OSBPL3	OSBPL3	transcript	XM_038557135.1	protein_coding	21	c.2318-1380C>A
chr14	38409467	G	T	PASS	intron_variant	MODIFIER	OSBPL3	OSBPL3	transcript	XM_038557137.1	protein_coding	20	c.2318-1380C>A
chr14	38409467	G	T	PASS	intron_variant	MODIFIER	OSBPL3	OSBPL3	transcript	XM_038557136.1	protein_coding	21	c.2318-1380C>A
chr14	38409467	G	T	PASS	intron_variant	MODIFIER	OSBPL3	OSBPL3	transcript	XM_038557139.1	protein_coding	20	c.2210-1380C>A
chr14	38409467	G	T	PASS	intron_variant	MODIFIER	OSBPL3	OSBPL3	transcript	XM_038557140.1	protein_coding	19	c.2117-1380C>A
chr14	38409467	G	T	PASS	intron_variant	MODIFIER	OSBPL3	OSBPL3	transcript	XM_038557138.1	protein_coding	20	c.2225-1380C>A
chr14	38409467	G	T	PASS	intron_variant	MODIFIER	OSBPL3	OSBPL3	transcript	XR_005369546.1	pseudogene	21	n.2746-1380C>A
chr14	38409467	G	T	PASS	intron_variant	MODIFIER	OSBPL3	OSBPL3	transcript	XR_005369547.1	pseudogene	21	n.2745+2591C>A
chr14	39004870	AT	A	PASS	upstream_gene_variant	MODIFIER	LOC111098684	LOC111098684	transcript	XR_005369561.1	pseudogene	-1	n.-2667delA
chr14	39004870	AT	A	PASS	intron_variant	MODIFIER	LOC106559715	LOC106559715	transcript	XR_005369563.1	pseudogene	1	n.156-57046delT
chr14	39363406	G	A	PASS	intergenic_region	MODIFIER	LOC119876966-MIR148A	LOC119876966-MIR148A	intergenic_region	LOC119876966-MIR148A_3		-1	n.39363406G>A
chr14	39388960	G	T	PASS	downstream_gene_variant	MODIFIER	MIR148A	MIR148A	transcript	NR_049249.1_3	pseudogene	-1	n.*4559C>A
chr14	39388960	G	T	PASS	downstream_gene_variant	MODIFIER	MIR148A	MIR148A	transcript	unassigned_transcript_488	miRNA	-1	n.*4559C>A
chr14	39388960	G	T	PASS	intergenic_region	MODIFIER	LOC119876966-MIR148A	LOC119876966-MIR148A	intergenic_region	LOC119876966-MIR148A_3		-1	n.39388960G>T
chr14	39493438	C	A	PASS	intergenic_region	MODIFIER	LOC119867681-LOC102154152	LOC119867681-LOC102154152	intergenic_region	LOC119867681_3-LOC102154152_2		-1	n.39493438C>A
chr14	39499389	ATGATAAAGGGTAGAAC	A	PASS	intergenic_region	MODIFIER	LOC119867681-LOC102154152	LOC119867681-LOC102154152	intergenic_region	LOC119867681_3-LOC102154152_2		-1	n.39499390_39499405delTGATAAAGGGTAGAAC
chr14	39510155	CCA	C	PASS	intergenic_region	MODIFIER	LOC119867681-LOC102154152	LOC119867681-LOC102154152	intergenic_region	LOC119867681_3-LOC102154152_2		-1	n.39510156_39510157delCA
chr14	39510157	A	ATGTG,G	PASS	intergenic_region	MODIFIER	LOC119867681-LOC102154152	LOC119867681-LOC102154152	intergenic_region	LOC119867681_3-LOC102154152_2		-1	n.39510157A>G
chr14	39510157	A	ATGTG,G	PASS	intergenic_region	MODIFIER	LOC119867681-LOC102154152	LOC119867681-LOC102154152	intergenic_region	LOC119867681_3-LOC102154152_2		-1	n.39510157_39510158insTGTG
chr14	39510175	A	G	PASS	intergenic_region	MODIFIER	LOC119867681-LOC102154152	LOC119867681-LOC102154152	intergenic_region	LOC119867681_3-LOC102154152_2		-1	n.39510175A>G
chr14	39510192	A	G	PASS	intergenic_region	MODIFIER	LOC119867681-LOC102154152	LOC119867681-LOC102154152	intergenic_region	LOC119867681_3-LOC102154152_2		-1	n.39510192A>G
chr14	39551294	G	A	PASS	upstream_gene_variant	MODIFIER	NFE2L3	NFE2L3	transcript	XM_038557145.1	protein_coding	-1	c.-706G>A
chr14	39551294	G	A	PASS	intergenic_region	MODIFIER	LOC102154152-NFE2L3	LOC102154152-NFE2L3	intergenic_region	LOC102154152_2-NFE2L3_3		-1	n.39551294G>A
chr14	39563583	A	G	PASS	intron_variant	MODIFIER	NFE2L3	NFE2L3	transcript	XM_038557145.1	protein_coding	1	c.564+11020A>G
chr14	39573697	G	A	PASS	intron_variant	MODIFIER	NFE2L3	NFE2L3	transcript	XM_038557145.1	protein_coding	1	c.565-7204G>A
chr14	40024031	C	T	PASS	intron_variant	MODIFIER	SKAP2	SKAP2	transcript	XM_038557171.1	protein_coding	11	c.987+4118G>A
chr14	40024031	C	T	PASS	intron_variant	MODIFIER	SKAP2	SKAP2	transcript	XM_038557175.1	protein_coding	8	c.588+4118G>A
chr14	40024031	C	T	PASS	intron_variant	MODIFIER	SKAP2	SKAP2	transcript	XM_038557174.1	protein_coding	11	c.732+4118G>A
chr14	40024031	C	T	PASS	intron_variant	MODIFIER	SKAP2	SKAP2	transcript	XM_038557173.1	protein_coding	11	c.924+4118G>A
chr14	40024031	C	T	PASS	intron_variant	MODIFIER	SKAP2	SKAP2	transcript	XM_038557172.1	protein_coding	11	c.987+4118G>A
chr14	40154237	T	TCTACATATATA	PASS	intron_variant	MODIFIER	SKAP2	SKAP2	transcript	XM_038557171.1	protein_coding	4	c.307+16035_307+16036insTATATATGTAG
chr14	40154237	T	TCTACATATATA	PASS	intron_variant	MODIFIER	SKAP2	SKAP2	transcript	XM_038557174.1	protein_coding	4	c.52+16035_52+16036insTATATATGTAG
chr14	40154237	T	TCTACATATATA	PASS	intron_variant	MODIFIER	SKAP2	SKAP2	transcript	XM_038557173.1	protein_coding	4	c.244+16035_244+16036insTATATATGTAG
chr14	40154237	T	TCTACATATATA	PASS	intron_variant	MODIFIER	SKAP2	SKAP2	transcript	XM_038557172.1	protein_coding	4	c.307+16035_307+16036insTATATATGTAG
chr14	40514751	C	CGCG	PASS	5_prime_UTR_variant	MODIFIER	EVX1	EVX1	transcript	XM_038556391.1	protein_coding	1	c.-162_-161insCGG
chr14	40514751	C	CGCG	PASS	upstream_gene_variant	MODIFIER	LOC119867212	LOC119867212	transcript	XR_005369218.1	pseudogene	-1	n.-3331_-3330insCGC
chr14	40618640	G	A	PASS	intergenic_region	MODIFIER	EVX1-LOC102156804	EVX1-LOC102156804	intergenic_region	EVX1_3-LOC102156804_3		-1	n.40618640G>A
chr14	40622040	A	T	PASS	intergenic_region	MODIFIER	EVX1-LOC102156804	EVX1-LOC102156804	intergenic_region	EVX1_3-LOC102156804_3		-1	n.40622040A>T
chr14	40724923	C	T	PASS	intergenic_region	MODIFIER	LOC111098809-LOC111098810	LOC111098809-LOC111098810	intergenic_region	LOC111098809_3-LOC111098810_3		-1	n.40724923C>T
chr14	41451087	G	A	PASS	intergenic_region	MODIFIER	JAZF1-LOC111098691	JAZF1-LOC111098691	intergenic_region	JAZF1_3-LOC111098691_3		-1	n.41451087G>A
chr14	44544841	A	AAATAAATAAATAAATAAATAAATAAAT,AAATAAATAAATAAATAAAT	PASS	intron_variant	MODIFIER	PDE1C	PDE1C	transcript	XM_038557256.1	protein_coding	3	c.309-90716_309-90715insATTTATTTATTTATTTATT
chr14	44544841	A	AAATAAATAAATAAATAAATAAATAAAT,AAATAAATAAATAAATAAAT	PASS	intron_variant	MODIFIER	PDE1C	PDE1C	transcript	XM_038557256.1	protein_coding	3	c.309-90716_309-90715insATTTATTTATTTATTTATTTATTTATT
chr14	44544841	A	AAATAAATAAATAAATAAATAAATAAAT,AAATAAATAAATAAATAAAT	PASS	intron_variant	MODIFIER	PDE1C	PDE1C	transcript	XM_038557261.1	protein_coding	3	c.47+58624_47+58625insATTTATTTATTTATTTATT
chr14	44544841	A	AAATAAATAAATAAATAAATAAATAAAT,AAATAAATAAATAAATAAAT	PASS	intron_variant	MODIFIER	PDE1C	PDE1C	transcript	XM_038557261.1	protein_coding	3	c.47+58624_47+58625insATTTATTTATTTATTTATTTATTTATT
chr14	44544841	A	AAATAAATAAATAAATAAATAAATAAAT,AAATAAATAAATAAATAAAT	PASS	intron_variant	MODIFIER	PDE1C	PDE1C	transcript	XM_038557259.1	protein_coding	3	c.128+78832_128+78833insATTTATTTATTTATTTATT
chr14	44544841	A	AAATAAATAAATAAATAAATAAATAAAT,AAATAAATAAATAAATAAAT	PASS	intron_variant	MODIFIER	PDE1C	PDE1C	transcript	XM_038557259.1	protein_coding	3	c.128+78832_128+78833insATTTATTTATTTATTTATTTATTTATT
chr14	44544841	A	AAATAAATAAATAAATAAATAAATAAAT,AAATAAATAAATAAATAAAT	PASS	intron_variant	MODIFIER	PDE1C	PDE1C	transcript	XM_038557258.1	protein_coding	3	c.309-90716_309-90715insATTTATTTATTTATTTATT
chr14	44544841	A	AAATAAATAAATAAATAAATAAATAAAT,AAATAAATAAATAAATAAAT	PASS	intron_variant	MODIFIER	PDE1C	PDE1C	transcript	XM_038557258.1	protein_coding	3	c.309-90716_309-90715insATTTATTTATTTATTTATTTATTTATT
chr14	44544841	A	AAATAAATAAATAAATAAATAAATAAAT,AAATAAATAAATAAATAAAT	PASS	intron_variant	MODIFIER	PDE1C	PDE1C	transcript	XM_038557257.1	protein_coding	3	c.309-90716_309-90715insATTTATTTATTTATTTATT
chr14	44544841	A	AAATAAATAAATAAATAAATAAATAAAT,AAATAAATAAATAAATAAAT	PASS	intron_variant	MODIFIER	PDE1C	PDE1C	transcript	XM_038557257.1	protein_coding	3	c.309-90716_309-90715insATTTATTTATTTATTTATTTATTTATT
chr14	44544841	A	AAATAAATAAATAAATAAATAAATAAAT,AAATAAATAAATAAATAAAT	PASS	intron_variant	MODIFIER	PDE1C	PDE1C	transcript	XM_038557260.1	protein_coding	3	c.309-90716_309-90715insATTTATTTATTTATTTATT
chr14	44544841	A	AAATAAATAAATAAATAAATAAATAAAT,AAATAAATAAATAAATAAAT	PASS	intron_variant	MODIFIER	PDE1C	PDE1C	transcript	XM_038557260.1	protein_coding	3	c.309-90716_309-90715insATTTATTTATTTATTTATTTATTTATT
chr14	44788205	C	T	PASS	intron_variant	MODIFIER	PDE1C	PDE1C	transcript	XM_038557256.1	protein_coding	1	c.86-42302G>A
chr14	44788205	C	T	PASS	intron_variant	MODIFIER	PDE1C	PDE1C	transcript	XM_038557258.1	protein_coding	1	c.86-42302G>A
chr14	44788205	C	T	PASS	intron_variant	MODIFIER	PDE1C	PDE1C	transcript	XM_038557257.1	protein_coding	1	c.86-42302G>A
chr14	44788205	C	T	PASS	intron_variant	MODIFIER	PDE1C	PDE1C	transcript	XM_038557260.1	protein_coding	1	c.86-42302G>A
chr14	45922677	C	T	PASS	intergenic_region	MODIFIER	LOC106559680-BMPER	LOC106559680-BMPER	intergenic_region	LOC106559680_3-BMPER_3		-1	n.45922677C>T
chr14	46337919	C	T	PASS	intragenic_variant	MODIFIER	LOC100687204	LOC100687204	gene_variant	LOC100687204_3		-1	n.46337919C>T
chr14	46400215	G	A	PASS	intergenic_region	MODIFIER	LOC100687204-NPSR1	LOC100687204-NPSR1	intergenic_region	LOC100687204_3-NPSR1_3		-1	n.46400215G>A
chr14	46827113	A	T	PASS	intron_variant	MODIFIER	DPY19L1	DPY19L1	transcript	XM_038557318.1	protein_coding	5	c.679+11T>A
chr14	46827113	A	T	PASS	intron_variant	MODIFIER	DPY19L1	DPY19L1	transcript	XR_005369693.1	pseudogene	5	n.679+11T>A
chr14	46827113	A	T	PASS	intron_variant	MODIFIER	DPY19L1	DPY19L1	transcript	XR_005369694.1	pseudogene	5	n.679+11T>A
chr14	46827113	A	T	PASS	intron_variant	MODIFIER	DPY19L1	DPY19L1	transcript	XM_038557319.1	protein_coding	5	c.679+11T>A
chr14	46827113	A	T	PASS	intron_variant	MODIFIER	DPY19L1	DPY19L1	transcript	XM_038557320.1	protein_coding	5	c.679+11T>A
chr14	46827113	A	T	PASS	intron_variant	MODIFIER	DPY19L1	DPY19L1	transcript	XM_038557321.1	protein_coding	5	c.280+11T>A
chr14	46827113	A	T	PASS	intron_variant	MODIFIER	DPY19L1	DPY19L1	transcript	XM_038557322.1	protein_coding	5	c.280+11T>A
chr14	47645288	G	A	PASS	intergenic_region	MODIFIER	SEPTIN7-LOC119866597	SEPTIN7-LOC119866597	intergenic_region	SEPTIN7_3-LOC119866597_3		-1	n.47645288G>A
chr14	47754709	G	A	PASS	intron_variant	MODIFIER	EEPD1	EEPD1	transcript	XM_038557333.1	protein_coding	2	c.879-25149G>A
chr15	10309870	A	G	PASS	intron_variant	MODIFIER	FAF1	FAF1	transcript	XM_038558076.1	protein_coding	1	c.45+34562A>G
chr15	10309870	A	G	PASS	intron_variant	MODIFIER	FAF1	FAF1	transcript	XM_038558075.1	protein_coding	1	c.30+37364A>G
chr15	20840287	C	T	PASS	intergenic_region	MODIFIER	LOC475410-NAV3	LOC475410-NAV3	intergenic_region	LOC475410_3-NAV3_3		-1	n.20840287C>T
chr15	20840295	G	GA	PASS	intergenic_region	MODIFIER	LOC475410-NAV3	LOC475410-NAV3	intergenic_region	LOC475410_3-NAV3_3		-1	n.20840295_20840296insA
chr15	29824773	C	A	PASS	intergenic_region	MODIFIER	LOC111098895-KITLG	LOC111098895-KITLG	intergenic_region	LOC111098895_3-KITLG_3		-1	n.29824773C>A
chr15	30592754	A	G	PASS	intergenic_region	MODIFIER	LOC119869342-DUSP6	LOC119869342-DUSP6	intergenic_region	LOC119869342_3-DUSP6_3		-1	n.30592754A>G
chr15	45644990	G	T	PASS	downstream_gene_variant	MODIFIER	LOC102155397	LOC102155397	transcript	XR_005370824.1	pseudogene	-1	n.*1031G>T
chr15	45644990	G	T	PASS	downstream_gene_variant	MODIFIER	LOC111090082	LOC111090082	transcript	XR_005370834.1	pseudogene	-1	n.*1196C>A
chr15	45644990	G	T	PASS	downstream_gene_variant	MODIFIER	LOC102155397	LOC102155397	transcript	XR_005370823.1	pseudogene	-1	n.*3315G>T
chr15	45644990	G	T	PASS	downstream_gene_variant	MODIFIER	LOC102155397	LOC102155397	transcript	XR_005370825.1	pseudogene	-1	n.*3315G>T
chr15	45644990	G	T	PASS	downstream_gene_variant	MODIFIER	LOC111090082	LOC111090082	transcript	XR_005370835.1	pseudogene	-1	n.*1204C>A
chr15	45644990	G	T	PASS	downstream_gene_variant	MODIFIER	LOC111090082	LOC111090082	transcript	XR_005370836.1	pseudogene	-1	n.*1223C>A
chr15	45644990	G	T	PASS	intergenic_region	MODIFIER	LOC102155397-LOC111090082	LOC102155397-LOC111090082	intergenic_region	LOC102155397_3-LOC111090082_3		-1	n.45644990G>T
chr15	49975423	G	A	PASS	intron_variant	MODIFIER	GATB	GATB	transcript	XM_038559026.1	protein_coding	13	c.1410+6581C>T
chr15	50070329	G	T	PASS	intron_variant	MODIFIER	LOC119869343	LOC119869343	transcript	XR_005370880.1	pseudogene	2	n.165+1779G>T
chr15	50070329	G	T	PASS	intron_variant	MODIFIER	LOC119869343	LOC119869343	transcript	XR_005370881.1	pseudogene	1	n.115-8831G>T
chr15	50102396	C	T	PASS	intron_variant	MODIFIER	LOC119869343	LOC119869343	transcript	XR_005370880.1	pseudogene	6	n.579+9492C>T
chr15	50102396	C	T	PASS	intron_variant	MODIFIER	LOC119869343	LOC119869343	transcript	XR_005370881.1	pseudogene	5	n.528+9492C>T
chr15	50102396	C	T	PASS	intron_variant	MODIFIER	LOC119869343	LOC119869343	transcript	XR_005370882.1	pseudogene	5	n.558+9492C>T
chr15	50154285	G	A	PASS	intergenic_region	MODIFIER	LOC119869387-LOC111098915	LOC119869387-LOC111098915	intergenic_region	LOC119869387_3-LOC111098915_3		-1	n.50154285G>A
chr15	50157933	ACTC	A	PASS	intergenic_region	MODIFIER	LOC119869387-LOC111098915	LOC119869387-LOC111098915	intergenic_region	LOC119869387_3-LOC111098915_3		-1	n.50157934_50157936delCTC
chr15	50165424	C	T	PASS	intergenic_region	MODIFIER	LOC119869387-LOC111098915	LOC119869387-LOC111098915	intergenic_region	LOC119869387_3-LOC111098915_3		-1	n.50165424C>T
chr15	50165973	G	A	PASS	intergenic_region	MODIFIER	LOC119869387-LOC111098915	LOC119869387-LOC111098915	intergenic_region	LOC119869387_3-LOC111098915_3		-1	n.50165973G>A
chr15	50169210	C	T	PASS	intergenic_region	MODIFIER	LOC119869387-LOC111098915	LOC119869387-LOC111098915	intergenic_region	LOC119869387_3-LOC111098915_3		-1	n.50169210C>T
chr15	50169817	C	A	PASS	intergenic_region	MODIFIER	LOC119869387-LOC111098915	LOC119869387-LOC111098915	intergenic_region	LOC119869387_3-LOC111098915_3		-1	n.50169817C>A
chr15	50169901	C	G	PASS	intergenic_region	MODIFIER	LOC119869387-LOC111098915	LOC119869387-LOC111098915	intergenic_region	LOC119869387_3-LOC111098915_3		-1	n.50169901C>G
chr15	50170141	C	T	PASS	intergenic_region	MODIFIER	LOC119869387-LOC111098915	LOC119869387-LOC111098915	intergenic_region	LOC119869387_3-LOC111098915_3		-1	n.50170141C>T
chr15	50647162	A	C	PASS	synonymous_variant	LOW	LOC100683388	LOC100683388	transcript	XM_038559032.1	protein_coding	1	c.99A>C	p.Thr33Thr
chr15	50647162	A	C	PASS	intron_variant	MODIFIER	FBXW7	FBXW7	transcript	XM_038559027.1	protein_coding	1	c.-119-9241T>G
chr15	50647162	A	C	PASS	intron_variant	MODIFIER	FBXW7	FBXW7	transcript	XM_038559028.1	protein_coding	1	c.-119-9241T>G
chr15	50647162	A	C	PASS	intron_variant	MODIFIER	FBXW7	FBXW7	transcript	XM_038559031.1	protein_coding	1	c.-69-9920T>G
chr15	50715632	C	T	PASS	intron_variant	MODIFIER	FBXW7	FBXW7	transcript	XM_038559027.1	protein_coding	1	c.-120+57984G>A
chr15	50715632	C	T	PASS	intron_variant	MODIFIER	FBXW7	FBXW7	transcript	XM_038559031.1	protein_coding	1	c.-70+57984G>A
chr15	50762333	CAA	C	PASS	intron_variant	MODIFIER	FBXW7	FBXW7	transcript	XM_038559027.1	protein_coding	1	c.-120+11281_-120+11282delTT
chr15	50762333	CAA	C	PASS	intron_variant	MODIFIER	FBXW7	FBXW7	transcript	XM_038559031.1	protein_coding	1	c.-70+11281_-70+11282delTT
chr15	53920155	T	A	PASS	intergenic_region	MODIFIER	LOC111090110-LOC100856246	LOC111090110-LOC100856246	intergenic_region	LOC111090110_3-LOC100856246_3		-1	n.53920155T>A
chr15	61570968	A	C	PASS	intergenic_region	MODIFIER	LOC111090129-TMEM192	LOC111090129-TMEM192	intergenic_region	LOC111090129_3-TMEM192_3		-1	n.61570968A>C
chr16	13246446	A	C	PASS	intergenic_region	MODIFIER	OR2Z2-OR08B12	OR2Z2-OR08B12	intergenic_region	OR2Z2_3-OR08B12_3		-1	n.13246446A>C
chr16	13246509	G	T	PASS	intergenic_region	MODIFIER	OR2Z2-OR08B12	OR2Z2-OR08B12	intergenic_region	OR2Z2_3-OR08B12_3		-1	n.13246509G>T
chr16	14638084	A	G	PASS	intergenic_region	MODIFIER	LOC119877060-LOC119875704	LOC119877060-LOC119875704	intergenic_region	LOC119877060_1-LOC119875704_2		-1	n.14638084A>G
chr16	14730593	G	A	PASS	intron_variant	MODIFIER	LOC119877095	LOC119877095	transcript	XM_038559608.1	protein_coding	1	c.97+7578G>A
chr16	16073597	G	T	PASS	upstream_gene_variant	MODIFIER	LOC111090254	LOC111090254	transcript	XR_005371340.1	pseudogene	-1	n.-1449C>A
chr16	16073597	G	T	PASS	intergenic_region	MODIFIER	LOC111090254-LOC119877125	LOC111090254-LOC119877125	intergenic_region	LOC111090254_3-LOC119877125_2		-1	n.16073597G>T
chr16	16448748	T	C	PASS	intron_variant	MODIFIER	PRKAG2	PRKAG2	transcript	XM_038559766.1	protein_coding	1	c.115-12391A>G
chr16	16448748	T	C	PASS	intron_variant	MODIFIER	PRKAG2	PRKAG2	transcript	XM_038559767.1	protein_coding	1	c.115-12391A>G
chr16	28033200	G	A	PASS	intron_variant	MODIFIER	BAG4	BAG4	transcript	XM_038560080.1	protein_coding	1	c.270+8314C>T
chr16	28033200	G	A	PASS	intron_variant	MODIFIER	BAG4	BAG4	transcript	XM_038560081.1	protein_coding	1	c.6+2701C>T
chr16	28033200	G	A	PASS	intron_variant	MODIFIER	BAG4	BAG4	transcript	XM_038560082.1	protein_coding	1	c.3+8847C>T
chr16	36853907	A	C	PASS	intergenic_region	MODIFIER	LOC111090314-LOC111090316	LOC111090314-LOC111090316	intergenic_region	LOC111090314_3-LOC111090316_3		-1	n.36853907A>C
chr16	40986964	T	C	PASS	intergenic_region	MODIFIER	LOC100855801-LOC119869492	LOC100855801-LOC119869492	intergenic_region	LOC100855801_3-LOC119869492_3		-1	n.40986964T>C
chr16	56364584	G	A	PASS	intron_variant	MODIFIER	LOC111090197	LOC111090197	transcript	XR_005371144.1	pseudogene	2	n.480-7261G>A
chr17	10086880	T	G	PASS	intergenic_region	MODIFIER	LOC610196-LOC106559867	LOC610196-LOC106559867	intergenic_region	LOC610196_3-LOC106559867_3		-1	n.10086880T>G
chr17	10086922	CTG	C	PASS	intergenic_region	MODIFIER	LOC610196-LOC106559867	LOC610196-LOC106559867	intergenic_region	LOC610196_3-LOC106559867_3		-1	n.10086923_10086924delTG
chr17	10086925	C	CT	PASS	intergenic_region	MODIFIER	LOC610196-LOC106559867	LOC610196-LOC106559867	intergenic_region	LOC610196_3-LOC106559867_3		-1	n.10086925_10086926insT
chr17	10087204	T	G	PASS	intergenic_region	MODIFIER	LOC610196-LOC106559867	LOC610196-LOC106559867	intergenic_region	LOC610196_3-LOC106559867_3		-1	n.10087204T>G
chr17	10087214	C	A	PASS	intergenic_region	MODIFIER	LOC610196-LOC106559867	LOC610196-LOC106559867	intergenic_region	LOC610196_3-LOC106559867_3		-1	n.10087214C>A
chr17	10087254	C	T	PASS	intergenic_region	MODIFIER	LOC610196-LOC106559867	LOC610196-LOC106559867	intergenic_region	LOC610196_3-LOC106559867_3		-1	n.10087254C>T
chr17	10087287	A	G	PASS	intergenic_region	MODIFIER	LOC610196-LOC106559867	LOC610196-LOC106559867	intergenic_region	LOC610196_3-LOC106559867_3		-1	n.10087287A>G
chr17	37729665	T	G	PASS	intron_variant	MODIFIER	LOC608379	LOC608379	transcript	unassigned_transcript_588	protein_coding	2	c.344+14111T>G
chr17	37913339	A	G	PASS	intron_variant	MODIFIER	LOC608379	LOC608379	transcript	unassigned_transcript_588	protein_coding	2	c.345-143342A>G
chr17	63388387	C	T	PASS	intron_variant	MODIFIER	SLC16A1	SLC16A1	transcript	XM_038562331.1	protein_coding	1	c.-44-8511C>T
chr17	63388387	C	T	PASS	intron_variant	MODIFIER	SLC16A1	SLC16A1	transcript	XM_038562333.1	protein_coding	1	c.-44-8511C>T
chr17	63388387	C	T	PASS	intron_variant	MODIFIER	SLC16A1	SLC16A1	transcript	XM_038562335.1	protein_coding	1	c.-44-8511C>T
chr17	63388387	C	T	PASS	intron_variant	MODIFIER	SLC16A1	SLC16A1	transcript	XM_038562336.1	protein_coding	1	c.-44-8511C>T
chr17	63388387	C	T	PASS	intron_variant	MODIFIER	SLC16A1	SLC16A1	transcript	XM_038562334.1	protein_coding	2	c.-44-8511C>T
chr17	63388387	C	T	PASS	intron_variant	MODIFIER	SLC16A1	SLC16A1	transcript	XM_038562332.1	protein_coding	1	c.-44-8511C>T
chr17	63393452	A	G	PASS	intron_variant	MODIFIER	SLC16A1	SLC16A1	transcript	XM_038562331.1	protein_coding	1	c.-44-3446A>G
chr17	63393452	A	G	PASS	intron_variant	MODIFIER	SLC16A1	SLC16A1	transcript	XM_038562333.1	protein_coding	1	c.-44-3446A>G
chr17	63393452	A	G	PASS	intron_variant	MODIFIER	SLC16A1	SLC16A1	transcript	XM_038562335.1	protein_coding	1	c.-44-3446A>G
chr17	63393452	A	G	PASS	intron_variant	MODIFIER	SLC16A1	SLC16A1	transcript	XM_038562336.1	protein_coding	1	c.-44-3446A>G
chr17	63393452	A	G	PASS	intron_variant	MODIFIER	SLC16A1	SLC16A1	transcript	XM_038562334.1	protein_coding	2	c.-44-3446A>G
chr17	63393452	A	G	PASS	intron_variant	MODIFIER	SLC16A1	SLC16A1	transcript	XM_038562332.1	protein_coding	1	c.-44-3446A>G
chr17	63407990	G	C	PASS	intron_variant	MODIFIER	SLC16A1	SLC16A1	transcript	XM_038562331.1	protein_coding	3	c.362-813G>C
chr17	63407990	G	C	PASS	intron_variant	MODIFIER	SLC16A1	SLC16A1	transcript	XM_038562333.1	protein_coding	3	c.362-813G>C
chr17	63407990	G	C	PASS	intron_variant	MODIFIER	SLC16A1	SLC16A1	transcript	XM_038562335.1	protein_coding	3	c.362-813G>C
chr17	63407990	G	C	PASS	intron_variant	MODIFIER	SLC16A1	SLC16A1	transcript	XM_038562336.1	protein_coding	3	c.362-813G>C
chr17	63407990	G	C	PASS	intron_variant	MODIFIER	SLC16A1	SLC16A1	transcript	XM_038562334.1	protein_coding	4	c.362-813G>C
chr17	63407990	G	C	PASS	intron_variant	MODIFIER	SLC16A1	SLC16A1	transcript	XM_038562332.1	protein_coding	3	c.362-813G>C
chr17	63569200	T	G	PASS	intergenic_region	MODIFIER	LOC100686848-TAFA3	LOC100686848-TAFA3	intergenic_region	LOC100686848_3-TAFA3_3		-1	n.63569200T>G
chr17	64589812	G	A	PASS	intergenic_region	MODIFIER	LOC119877201-ADORA3	LOC119877201-ADORA3	intergenic_region	LOC119877201-ADORA3_3		-1	n.64589812G>A
chr17	64810518	G	C	PASS	upstream_gene_variant	MODIFIER	LOC119864012	LOC119864012	transcript	XR_005372810.1	pseudogene	-1	n.-2297G>C
chr17	64810518	G	C	PASS	upstream_gene_variant	MODIFIER	LOC119864012	LOC119864012	transcript	XR_005372811.1	pseudogene	-1	n.-2297G>C
chr17	64810518	G	C	PASS	intergenic_region	MODIFIER	LOC609816-LOC119864012	LOC609816-LOC119864012	intergenic_region	LOC609816_3-LOC119864012_3		-1	n.64810518G>C
chr17	64811231	G	A	PASS	upstream_gene_variant	MODIFIER	LOC119864012	LOC119864012	transcript	XR_005372810.1	pseudogene	-1	n.-1584G>A
chr17	64811231	G	A	PASS	upstream_gene_variant	MODIFIER	LOC119864012	LOC119864012	transcript	XR_005372811.1	pseudogene	-1	n.-1584G>A
chr17	64811231	G	A	PASS	intergenic_region	MODIFIER	LOC609816-LOC119864012	LOC609816-LOC119864012	intergenic_region	LOC609816_3-LOC119864012_3		-1	n.64811231G>A
chr18	32534379	GGGGGGGAGCAGCAGGAGGAGCAGCAGGAGGGAGACCT	G	PASS	upstream_gene_variant	MODIFIER	LOC119864209	LOC119864209	transcript	XR_005373354.1	pseudogene	-1	n.-764_-728delGGGGGGAGCAGCAGGAGGAGCAGCAGGAGGGAGACCT
chr18	32534379	GGGGGGGAGCAGCAGGAGGAGCAGCAGGAGGGAGACCT	G	PASS	downstream_gene_variant	MODIFIER	LOC119864208	LOC119864208	transcript	XR_005373352.1	pseudogene	-1	n.*3082_*3118delAGGTCTCCCTCCTGCTGCTCCTCCTGCTGCTCCCCCC
chr18	32534379	GGGGGGGAGCAGCAGGAGGAGCAGCAGGAGGGAGACCT	G	PASS	downstream_gene_variant	MODIFIER	LOC119864208	LOC119864208	transcript	XR_005373353.1	pseudogene	-1	n.*3084_*3120delAGGTCTCCCTCCTGCTGCTCCTCCTGCTGCTCCCCCC
chr18	32534379	GGGGGGGAGCAGCAGGAGGAGCAGCAGGAGGGAGACCT	G	PASS	intron_variant	MODIFIER	LDLRAD3	LDLRAD3	transcript	XM_038563024.1	protein_coding	1	c.46+530_46+566delAGGTCTCCCTCCTGCTGCTCCTCCTGCTGCTCCCCCC
chr18	33284016	AGAGAATTGAG	A	PASS	intergenic_region	MODIFIER	LOC111090942-LOC102153255	LOC111090942-LOC102153255	intergenic_region	LOC111090942_3-LOC102153255_3		-1	n.33284017_33284026delGAGAATTGAG
chr18	40946484	C	G	PASS	intergenic_region	MODIFIER	LOC119864297-OR4C11K	LOC119864297-OR4C11K	intergenic_region	LOC119864297_3-OR4C11K_3		-1	n.40946484C>G
chr18	46066625	C	T	PASS	intergenic_region	MODIFIER	TOLLIP-BRSK2	TOLLIP-BRSK2	intergenic_region	TOLLIP_3-BRSK2_3		-1	n.46066625C>T
chr18	49566824	T	C	PASS	downstream_gene_variant	MODIFIER	LOC119864139	LOC119864139	transcript	XR_005373570.1	pseudogene	-1	n.*3816A>G
chr18	49566824	T	C	PASS	intergenic_region	MODIFIER	MRPL21-LOC119864139	MRPL21-LOC119864139	intergenic_region	MRPL21_2-LOC119864139_1		-1	n.49566824T>C
chr18	49577449	A	C	PASS	intron_variant	MODIFIER	LOC119864139	LOC119864139	transcript	XR_005373570.1	pseudogene	1	n.524-6189T>G
chr19	27922313	C	T	PASS	intergenic_region	MODIFIER	CNTNAP5-LOC100856552	CNTNAP5-LOC100856552	intergenic_region	CNTNAP5_3-LOC100856552_3		-1	n.27922313C>T
chr19	33797717	C	T	PASS	intron_variant	MODIFIER	LOC102152166	LOC102152166	transcript	XR_005373794.1	pseudogene	1	n.191+2780G>A
chr19	33797717	C	T	PASS	intron_variant	MODIFIER	LOC102152166	LOC102152166	transcript	XR_005373797.1	pseudogene	1	n.191+2780G>A
chr19	33797717	C	T	PASS	intron_variant	MODIFIER	LOC102152166	LOC102152166	transcript	XR_005373795.1	pseudogene	1	n.191+2780G>A
chr19	33797717	C	T	PASS	intron_variant	MODIFIER	LOC102152166	LOC102152166	transcript	XR_005373796.1	pseudogene	1	n.191+2780G>A
chr19	40627296	A	G	PASS	upstream_gene_variant	MODIFIER	LOC119864393	LOC119864393	transcript	XR_005373807.1	pseudogene	-1	n.-565A>G
chr19	40627296	A	G	PASS	intron_variant	MODIFIER	LOC119864393	LOC119864393	transcript	XR_005373808.1	pseudogene	1	n.95-746A>G
chr19	50612558	T	C	PASS	intron_variant	MODIFIER	LOC111091196	LOC111091196	transcript	XR_005374314.1	pseudogene	3	n.620+6419T>C
chr19	50612558	T	C	PASS	intron_variant	MODIFIER	LOC111091196	LOC111091196	transcript	XR_005374315.1	pseudogene	3	n.620+6419T>C
chr20	25774167	A	T	PASS	intron_variant	MODIFIER	MAGI1	MAGI1	transcript	XM_038565915.1	protein_coding	1	c.311-72606A>T
chr20	26950760	C	T	PASS	intergenic_region	MODIFIER	LOC119864835-PRICKLE2	LOC119864835-PRICKLE2	intergenic_region	LOC119864835_3-PRICKLE2_3		-1	n.26950760C>T
chr21	9693280	A	AT	PASS	intergenic_region	MODIFIER	LOC119864873-LOC106560174	LOC119864873-LOC106560174	intergenic_region	LOC119864873_3-LOC106560174_3		-1	n.9693280_9693281insT
chr21	9714562	A	G	PASS	intergenic_region	MODIFIER	LOC119864873-LOC106560174	LOC119864873-LOC106560174	intergenic_region	LOC119864873_3-LOC106560174_3		-1	n.9714562A>G
chr21	9714564	G	A	PASS	intergenic_region	MODIFIER	LOC119864873-LOC106560174	LOC119864873-LOC106560174	intergenic_region	LOC119864873_3-LOC106560174_3		-1	n.9714564G>A
chr21	9737870	T	C	PASS	intergenic_region	MODIFIER	LOC119864873-LOC106560174	LOC119864873-LOC106560174	intergenic_region	LOC119864873_3-LOC106560174_3		-1	n.9737870T>C
chr21	9737879	G	T	PASS	intergenic_region	MODIFIER	LOC119864873-LOC106560174	LOC119864873-LOC106560174	intergenic_region	LOC119864873_3-LOC106560174_3		-1	n.9737879G>T
chr21	9772752	C	G	PASS	intergenic_region	MODIFIER	LOC119864873-LOC106560174	LOC119864873-LOC106560174	intergenic_region	LOC119864873_3-LOC106560174_3		-1	n.9772752C>G
chr21	9773485	TTTTTG	T	PASS	intergenic_region	MODIFIER	LOC119864873-LOC106560174	LOC119864873-LOC106560174	intergenic_region	LOC119864873_3-LOC106560174_3		-1	n.9773486_9773490delTTTTG
chr21	17460766	A	C	PASS	intergenic_region	MODIFIER	LOC119877385-LOC119864967	LOC119877385-LOC119864967	intergenic_region	LOC119877385-LOC119864967_3		-1	n.17460766A>C
chr21	17519171	G	A	PASS	intergenic_region	MODIFIER	LOC119877385-LOC119864967	LOC119877385-LOC119864967	intergenic_region	LOC119877385-LOC119864967_3		-1	n.17519171G>A
chr21	27452439	A	T	PASS	intergenic_region	MODIFIER	LOC119877381-LOC119877355	LOC119877381-LOC119877355	intergenic_region	LOC119877381-LOC119877355		-1	n.27452439A>T
chr21	27452444	T	C	PASS	intergenic_region	MODIFIER	LOC119877381-LOC119877355	LOC119877381-LOC119877355	intergenic_region	LOC119877381-LOC119877355		-1	n.27452444T>C
chr21	46437175	A	C	PASS	upstream_gene_variant	MODIFIER	LUZP2	LUZP2	transcript	XM_038568129.1	protein_coding	-1	c.-4407A>C
chr21	46437175	A	C	PASS	intergenic_region	MODIFIER	LOC100686969-LUZP2	LOC100686969-LUZP2	intergenic_region	LOC100686969_3-LUZP2_3		-1	n.46437175A>C
chr21	47993142	G	A	PASS	intron_variant	MODIFIER	ANO3	ANO3	transcript	XM_038569273.1	protein_coding	1	c.155-41479G>A
chr21	47993142	G	A	PASS	intron_variant	MODIFIER	ANO3	ANO3	transcript	XM_038569274.1	protein_coding	1	c.155-41479G>A
chr21	47993142	G	A	PASS	intron_variant	MODIFIER	ANO3	ANO3	transcript	XM_038569275.1	protein_coding	1	c.155-41479G>A
chr21	47993142	G	A	PASS	intron_variant	MODIFIER	ANO3	ANO3	transcript	XM_038569276.1	protein_coding	1	c.155-41479G>A
chr21	49805600	G	A	PASS	intron_variant	MODIFIER	LOC111091588	LOC111091588	transcript	XR_005375888.1	pseudogene	5	n.864-6587G>A
chr21	51342719	C	T	PASS	intron_variant	MODIFIER	LOC111091593	LOC111091593	transcript	XR_005375904.1	pseudogene	1	n.118+16057C>T
chr21	51342719	C	T	PASS	non_coding_transcript_exon_variant	MODIFIER	LOC111091592	LOC111091592	transcript	XR_005375900.1	pseudogene	9	n.2500G>A
chr21	51342719	C	T	PASS	non_coding_transcript_exon_variant	MODIFIER	LOC111091592	LOC111091592	transcript	XR_005375898.1	pseudogene	8	n.2359G>A
chr21	51342719	C	T	PASS	non_coding_transcript_exon_variant	MODIFIER	LOC111091592	LOC111091592	transcript	XR_005375899.1	pseudogene	8	n.944G>A
chr21	51342719	C	T	PASS	non_coding_transcript_exon_variant	MODIFIER	LOC111091592	LOC111091592	transcript	XR_005375901.1	pseudogene	9	n.1085G>A
chr21	51468219	ACCCCCC	A	PASS	intergenic_region	MODIFIER	LOC111091602-LOC102153261	LOC111091602-LOC102153261	intergenic_region	LOC111091602_3-LOC102153261_3		-1	n.51468220_51468225delCCCCCC
chr21	51468228	GCCTCC	G	PASS	intergenic_region	MODIFIER	LOC111091602-LOC102153261	LOC111091602-LOC102153261	intergenic_region	LOC111091602_3-LOC102153261_3		-1	n.51468229_51468233delCCTCC
chr21	51468234	C	A	PASS	intergenic_region	MODIFIER	LOC111091602-LOC102153261	LOC111091602-LOC102153261	intergenic_region	LOC111091602_3-LOC102153261_3		-1	n.51468234C>A
chr21	51468237	GCCCT	G	PASS	intergenic_region	MODIFIER	LOC111091602-LOC102153261	LOC111091602-LOC102153261	intergenic_region	LOC111091602_3-LOC102153261_3		-1	n.51468238_51468241delCCCT
chr21	51468243	ACCC	A	PASS	intergenic_region	MODIFIER	LOC111091602-LOC102153261	LOC111091602-LOC102153261	intergenic_region	LOC111091602_3-LOC102153261_3		-1	n.51468244_51468246delCCC
chr21	51468247	C	A	PASS	intergenic_region	MODIFIER	LOC111091602-LOC102153261	LOC111091602-LOC102153261	intergenic_region	LOC111091602_3-LOC102153261_3		-1	n.51468247C>A
chr21	51468249	T	G	PASS	intergenic_region	MODIFIER	LOC111091602-LOC102153261	LOC111091602-LOC102153261	intergenic_region	LOC111091602_3-LOC102153261_3		-1	n.51468249T>G
chr21	51468251	ACTCCATCCC	A	PASS	intergenic_region	MODIFIER	LOC111091602-LOC102153261	LOC111091602-LOC102153261	intergenic_region	LOC111091602_3-LOC102153261_3		-1	n.51468252_51468260delCTCCATCCC
chr21	51468262	C	G	PASS	intergenic_region	MODIFIER	LOC111091602-LOC102153261	LOC111091602-LOC102153261	intergenic_region	LOC111091602_3-LOC102153261_3		-1	n.51468262C>G
chr22	9445266	CT	C	PASS	intergenic_region	MODIFIER	KBTBD7-KBTBD6	KBTBD7-KBTBD6	intergenic_region	KBTBD7_3-KBTBD6_3		-1	n.9445267delT
chr22	24457744	GGCGGGGA	G	PASS	intron_variant	MODIFIER	KLHL1	KLHL1	transcript	XM_038569718.1	protein_coding	4	c.1017+31379_1017+31385delTCCCCGC
chr22	24457752	TGC	T	PASS	intron_variant	MODIFIER	KLHL1	KLHL1	transcript	XM_038569718.1	protein_coding	4	c.1017+31376_1017+31377delGC
chr22	33647052	A	G	PASS	intergenic_region	MODIFIER	LOC111091754-LOC100685260	LOC111091754-LOC100685260	intergenic_region	LOC111091754_3-LOC100685260_3		-1	n.33647052A>G
chr22	34060571	G	T	PASS	intergenic_region	MODIFIER	LOC111091786-LOC119865285	LOC111091786-LOC119865285	intergenic_region	LOC111091786_3-LOC119865285_3		-1	n.34060571G>T
chr22	39803555	G	A	PASS	intergenic_region	MODIFIER	LOC100685392-LOC111091759	LOC100685392-LOC111091759	intergenic_region	LOC100685392_3-LOC111091759_3		-1	n.39803555G>A
chr22	39803559	G	A	PASS	intergenic_region	MODIFIER	LOC100685392-LOC111091759	LOC100685392-LOC111091759	intergenic_region	LOC100685392_3-LOC111091759_3		-1	n.39803559G>A
chr22	47928497	CATTAT	C	PASS	downstream_gene_variant	MODIFIER	LOC100687817	LOC100687817	transcript	XR_005376504.1	pseudogene	-1	n.*3374_*3378delATAAT
chr22	47928497	CATTAT	C	PASS	intergenic_region	MODIFIER	MBNL2-LOC100687817	MBNL2-LOC100687817	intergenic_region	MBNL2_3-LOC100687817_3		-1	n.47928498_47928502delATTAT
chr22	58144085	C	T	PASS	intergenic_region	MODIFIER	LOC119865236-LOC119865157	LOC119865236-LOC119865157	intergenic_region	LOC119865236_3-LOC119865157_3		-1	n.58144085C>T
chr22	58168808	G	A	PASS	downstream_gene_variant	MODIFIER	LOC119865157	LOC119865157	transcript	XR_005376093.1	pseudogene	-1	n.*1399C>T
chr22	58168808	G	A	PASS	intergenic_region	MODIFIER	LOC119865236-LOC119865157	LOC119865236-LOC119865157	intergenic_region	LOC119865236_3-LOC119865157_3		-1	n.58168808G>A
chr22	58196295	A	T	PASS	intergenic_region	MODIFIER	LOC119865157-LOC111091777	LOC119865157-LOC111091777	intergenic_region	LOC119865157_3-LOC111091777_3		-1	n.58196295A>T
chr22	58252098	A	T	PASS	intron_variant	MODIFIER	LOC111091772	LOC111091772	transcript	XR_005376095.1	pseudogene	2	n.260-501T>A
chr22	58417168	G	A	PASS	intergenic_region	MODIFIER	IRS2-LOC111091774	IRS2-LOC111091774	intergenic_region	IRS2_3-LOC111091774_3		-1	n.58417168G>A
chr22	58487844	A	T	PASS	intergenic_region	MODIFIER	IRS2-LOC111091774	IRS2-LOC111091774	intergenic_region	IRS2_3-LOC111091774_3		-1	n.58487844A>T
chr22	58741779	C	T	PASS	intron_variant	MODIFIER	COL4A1	COL4A1	transcript	XM_038570042.1	protein_coding	1	c.85-2200G>A
chr22	58743411	C	T	PASS	intron_variant	MODIFIER	COL4A1	COL4A1	transcript	XM_038570042.1	protein_coding	1	c.85-3832G>A
chr22	58750821	C	T	PASS	intron_variant	MODIFIER	COL4A1	COL4A1	transcript	XM_038570042.1	protein_coding	1	c.85-11242G>A
chr22	58890864	A	T	PASS	intron_variant	MODIFIER	COL4A2	COL4A2	transcript	XM_038570039.1	protein_coding	4	c.181-12828A>T
chr22	58890864	A	T	PASS	intron_variant	MODIFIER	COL4A2	COL4A2	transcript	XM_038570040.1	protein_coding	4	c.181-12828A>T
chr22	58890864	A	T	PASS	intron_variant	MODIFIER	COL4A2	COL4A2	transcript	XM_038570041.1	protein_coding	4	c.181-12828A>T
chr22	58890864	A	T	PASS	intron_variant	MODIFIER	LOC111091714	LOC111091714	transcript	XR_005376598.1	pseudogene	2	n.533+1142T>A
chr22	58890864	A	T	PASS	non_coding_transcript_exon_variant	MODIFIER	LOC111091714	LOC111091714	transcript	XR_005376596.1	pseudogene	3	n.1556T>A
chr22	58890864	A	T	PASS	non_coding_transcript_exon_variant	MODIFIER	LOC111091714	LOC111091714	transcript	XR_005376597.1	pseudogene	2	n.1675T>A
chr22	59208803	T	G	PASS	downstream_gene_variant	MODIFIER	ANKRD10	ANKRD10	transcript	XM_038570055.1	protein_coding	-1	c.*4482A>C
chr22	59208803	T	G	PASS	downstream_gene_variant	MODIFIER	ANKRD10	ANKRD10	transcript	XM_038570056.1	protein_coding	-1	c.*4482A>C
chr22	59208803	T	G	PASS	intergenic_region	MODIFIER	LOC119865109-ANKRD10	LOC119865109-ANKRD10	intergenic_region	LOC119865109_2-ANKRD10_3		-1	n.59208803T>G
chr22	59331142	GCCGGCCCGCGCCCGCGCCCGCGCCCGCGCCCCGGCCCCCGCCCCCGCGCCCGCGCCCGCGCCCCGGCCCCGCCCCCGCCCCCGCCCGCGCCCCGGCC	G	PASS	downstream_gene_variant	MODIFIER	LOC111091720	LOC111091720	transcript	XR_005376612.1	pseudogene	-1	n.*4100_*4196delGGCCGGGGCGCGGGCGGGGGCGGGGGCGGGGCCGGGGCGCGGGCGCGGGCGCGGGGGCGGGGGCCGGGGCGCGGGCGCGGGCGCGGGCGCGGGCCGG
chr22	59331142	GCCGGCCCGCGCCCGCGCCCGCGCCCGCGCCCCGGCCCCCGCCCCCGCGCCCGCGCCCGCGCCCCGGCCCCGCCCCCGCCCCCGCCCGCGCCCCGGCC	G	PASS	intron_variant	MODIFIER	ARHGEF7	ARHGEF7	transcript	XM_038570061.1	protein_coding	2	c.162+11_162+107delCCGGCCCGCGCCCGCGCCCGCGCCCGCGCCCCGGCCCCCGCCCCCGCGCCCGCGCCCGCGCCCCGGCCCCGCCCCCGCCCCCGCCCGCGCCCCGGCC
chr22	59356695	C	T	PASS	stop_gained	HIGH	LOC102155295	LOC102155295	transcript	XM_038570062.1	protein_coding	2	c.554G>A	p.Trp185*
chr22	59356695	C	T	PASS	intron_variant	MODIFIER	ARHGEF7	ARHGEF7	transcript	XM_038570061.1	protein_coding	2	c.163-3252C>T
chr23	3628453	GAAAGAACGAAAGAAGAAAGGAAAGAAAGAAAAAAAGAAAAGAAAGAAAAAGCAGAAAAGAAAGAAAGAAGAAGAAAGAAAGAAAGAAAAGAAAAGAAAGAAAGAAAGAAAAGAA	G	PASS	intergenic_region	MODIFIER	CLASP2-LOC119877448	CLASP2-LOC119877448	intergenic_region	CLASP2_3-LOC119877448		-1	n.3628454_3628567del
chr23	3628481	GAAAAAAAGAAAAGAAAGAAAAAGCAGA	*,G	PASS	intergenic_region	MODIFIER	CLASP2-LOC119877448	CLASP2-LOC119877448	intergenic_region	CLASP2_3-LOC119877448		-1	n.3628482_3628508delAAAAAAAGAAAAGAAAGAAAAAGCAGA
chr23	4551934	G	C	PASS	intergenic_region	MODIFIER	PDCD6IP-LOC100685151	PDCD6IP-LOC100685151	intergenic_region	PDCD6IP_3-LOC100685151_3		-1	n.4551934G>C
chr23	46777791	G	T	PASS	intergenic_region	MODIFIER	IGSF10-LOC102156467	IGSF10-LOC102156467	intergenic_region	IGSF10_3-LOC102156467_3		-1	n.46777791G>T
chr24	1713487	T	TTTTCTTTTC	PASS	intergenic_region	MODIFIER	LOC102151159-TRNAS-GCU2	LOC102151159-TRNAS-GCU2	intergenic_region	LOC102151159_3-TRNAS-GCU_32		-1	n.1713487_1713488insTTTCTTTTC
chr24	5026506	C	T	PASS	intron_variant	MODIFIER	DTD1	DTD1	transcript	XM_038571465.1	protein_coding	1	c.43+981G>A
chr24	5026506	C	T	PASS	intron_variant	MODIFIER	DTD1	DTD1	transcript	XM_038571466.1	protein_coding	1	c.43+981G>A
chr24	5026506	C	T	PASS	intron_variant	MODIFIER	DTD1	DTD1	transcript	XM_038571467.1	protein_coding	1	c.43+981G>A
chr24	5026506	C	T	PASS	intron_variant	MODIFIER	DTD1	DTD1	transcript	XM_038571469.1	protein_coding	1	c.43+981G>A
chr24	12347607	T	C	PASS	5_prime_UTR_premature_start_codon_gain_variant	LOW	SLX4IP	SLX4IP	transcript	XM_038571615.1	protein_coding	1	c.-751A>G
chr24	12347607	T	C	PASS	5_prime_UTR_variant	MODIFIER	SLX4IP	SLX4IP	transcript	XM_038571615.1	protein_coding	1	c.-751A>G
chr24	12347607	T	C	PASS	upstream_gene_variant	MODIFIER	MKKS	MKKS	transcript	XM_038571606.1	protein_coding	-1	c.-1391T>C
chr24	12347607	T	C	PASS	upstream_gene_variant	MODIFIER	MKKS	MKKS	transcript	XM_038571609.1	protein_coding	-1	c.-1253T>C
chr24	12347607	T	C	PASS	upstream_gene_variant	MODIFIER	MKKS	MKKS	transcript	XM_038571612.1	protein_coding	-1	c.-1391T>C
chr24	12347607	T	C	PASS	upstream_gene_variant	MODIFIER	MKKS	MKKS	transcript	XM_038571613.1	protein_coding	-1	c.-1391T>C
chr24	12347607	T	C	PASS	upstream_gene_variant	MODIFIER	MKKS	MKKS	transcript	XM_038571614.1	protein_coding	-1	c.-1391T>C
chr24	12347607	T	C	PASS	upstream_gene_variant	MODIFIER	MKKS	MKKS	transcript	XM_038571611.1	protein_coding	-1	c.-1343T>C
chr24	12347607	T	C	PASS	upstream_gene_variant	MODIFIER	MKKS	MKKS	transcript	XM_038571607.1	protein_coding	-1	c.-1481T>C
chr24	12347607	T	C	PASS	upstream_gene_variant	MODIFIER	MKKS	MKKS	transcript	XM_038571608.1	protein_coding	-1	c.-4290T>C
chr24	12374361	A	G	PASS	3_prime_UTR_variant	MODIFIER	MKKS	MKKS	transcript	XM_038571606.1	protein_coding	7	c.*52A>G
chr24	12374361	A	G	PASS	3_prime_UTR_variant	MODIFIER	MKKS	MKKS	transcript	XM_038571609.1	protein_coding	6	c.*52A>G
chr24	12374361	A	G	PASS	3_prime_UTR_variant	MODIFIER	MKKS	MKKS	transcript	XM_038571612.1	protein_coding	6	c.*52A>G
chr24	12374361	A	G	PASS	3_prime_UTR_variant	MODIFIER	MKKS	MKKS	transcript	XM_038571613.1	protein_coding	7	c.*52A>G
chr24	12374361	A	G	PASS	3_prime_UTR_variant	MODIFIER	MKKS	MKKS	transcript	XM_038571614.1	protein_coding	6	c.*52A>G
chr24	12374361	A	G	PASS	3_prime_UTR_variant	MODIFIER	MKKS	MKKS	transcript	XM_038571611.1	protein_coding	7	c.*52A>G
chr24	12374361	A	G	PASS	3_prime_UTR_variant	MODIFIER	MKKS	MKKS	transcript	XM_038571607.1	protein_coding	8	c.*52A>G
chr24	12374361	A	G	PASS	3_prime_UTR_variant	MODIFIER	MKKS	MKKS	transcript	XM_038571608.1	protein_coding	7	c.*52A>G
chr24	12374361	A	G	PASS	3_prime_UTR_variant	MODIFIER	MKKS	MKKS	transcript	XM_038571610.1	protein_coding	6	c.*52A>G
chr24	13453992	ATTCCT	A	PASS	intron_variant	MODIFIER	PLCB4	PLCB4	transcript	XM_038571633.1	protein_coding	2	c.-16+10095_-16+10099delAGGAA
chr24	13453992	ATTCCT	A	PASS	intron_variant	MODIFIER	PLCB4	PLCB4	transcript	XM_038571635.1	protein_coding	3	c.-16+10095_-16+10099delAGGAA
chr24	13453992	ATTCCT	A	PASS	intron_variant	MODIFIER	PLCB4	PLCB4	transcript	XM_038571638.1	protein_coding	2	c.-155+10095_-155+10099delAGGAA
chr24	13453992	ATTCCT	A	PASS	intron_variant	MODIFIER	PLCB4	PLCB4	transcript	XM_038571640.1	protein_coding	3	c.-155+10095_-155+10099delAGGAA
chr24	13453992	ATTCCT	A	PASS	intron_variant	MODIFIER	PLCB4	PLCB4	transcript	XM_038571636.1	protein_coding	3	c.-16+10095_-16+10099delAGGAA
chr24	13453992	ATTCCT	A	PASS	intron_variant	MODIFIER	PLCB4	PLCB4	transcript	XM_038571634.1	protein_coding	2	c.-16+10095_-16+10099delAGGAA
chr24	13453992	ATTCCT	A	PASS	intron_variant	MODIFIER	PLCB4	PLCB4	transcript	XM_038571639.1	protein_coding	2	c.-155+10095_-155+10099delAGGAA
chr24	13453992	ATTCCT	A	PASS	intron_variant	MODIFIER	PLCB4	PLCB4	transcript	XM_038571637.1	protein_coding	2	c.-16+10095_-16+10099delAGGAA
chr24	13495272	A	C	PASS	intron_variant	MODIFIER	PLCB4	PLCB4	transcript	XM_038571633.1	protein_coding	1	c.-74+25573T>G
chr24	13495272	A	C	PASS	intron_variant	MODIFIER	PLCB4	PLCB4	transcript	XM_038571635.1	protein_coding	1	c.-120-22231T>G
chr24	13495272	A	C	PASS	intron_variant	MODIFIER	PLCB4	PLCB4	transcript	XM_038571638.1	protein_coding	1	c.-213+25573T>G
chr24	13495272	A	C	PASS	intron_variant	MODIFIER	PLCB4	PLCB4	transcript	XM_038571640.1	protein_coding	1	c.-259-22231T>G
chr24	13495272	A	C	PASS	intron_variant	MODIFIER	PLCB4	PLCB4	transcript	XM_038571636.1	protein_coding	2	c.-73-31123T>G
chr24	13495272	A	C	PASS	intron_variant	MODIFIER	PLCB4	PLCB4	transcript	XM_038571634.1	protein_coding	1	c.-73-31123T>G
chr24	13495272	A	C	PASS	intron_variant	MODIFIER	PLCB4	PLCB4	transcript	XM_038571639.1	protein_coding	1	c.-212-31123T>G
chr24	13495272	A	C	PASS	intron_variant	MODIFIER	PLCB4	PLCB4	transcript	XM_038571637.1	protein_coding	1	c.-73-31123T>G
chr24	14655831	G	C	PASS	intron_variant	MODIFIER	HAO1	HAO1	transcript	XM_038571362.1	protein_coding	1	c.137+2014G>C
chr24	14775271	G	A	PASS	intergenic_region	MODIFIER	HAO1-LOC106557686	HAO1-LOC106557686	intergenic_region	HAO1_3-LOC106557686_3		-1	n.14775271G>A
chr24	31920350	T	A	PASS	upstream_gene_variant	MODIFIER	IFT52	IFT52	transcript	XM_038572368.1	protein_coding	-1	c.-1773T>A
chr24	31920350	T	A	PASS	downstream_gene_variant	MODIFIER	SGK2	SGK2	transcript	XM_038572353.1	protein_coding	-1	c.*3119T>A
chr24	31920350	T	A	PASS	downstream_gene_variant	MODIFIER	SGK2	SGK2	transcript	XM_038572357.1	protein_coding	-1	c.*3119T>A
chr24	31920350	T	A	PASS	downstream_gene_variant	MODIFIER	SGK2	SGK2	transcript	XM_038572354.1	protein_coding	-1	c.*3119T>A
chr24	31920350	T	A	PASS	downstream_gene_variant	MODIFIER	SGK2	SGK2	transcript	XM_038572355.1	protein_coding	-1	c.*3119T>A
chr24	31920350	T	A	PASS	downstream_gene_variant	MODIFIER	SGK2	SGK2	transcript	XM_038572356.1	protein_coding	-1	c.*3119T>A
chr24	31920350	T	A	PASS	downstream_gene_variant	MODIFIER	SGK2	SGK2	transcript	XM_038572358.1	protein_coding	-1	c.*3119T>A
chr24	31920350	T	A	PASS	intron_variant	MODIFIER	IFT52	IFT52	transcript	XM_038572367.1	protein_coding	1	c.21+934T>A
chr24	31920350	T	A	PASS	intron_variant	MODIFIER	IFT52	IFT52	transcript	XM_038572366.1	protein_coding	1	c.-7+615T>A
chr24	32513273	C	T	PASS	intron_variant	MODIFIER	HNF4A	HNF4A	transcript	XM_038572391.1	protein_coding	3	c.415+456C>T
chr24	32513273	C	T	PASS	intron_variant	MODIFIER	HNF4A	HNF4A	transcript	XM_038572398.1	protein_coding	3	c.319+456C>T
chr24	32513273	C	T	PASS	intron_variant	MODIFIER	HNF4A	HNF4A	transcript	XM_038572394.1	protein_coding	3	c.415+456C>T
chr24	32513273	C	T	PASS	intron_variant	MODIFIER	HNF4A	HNF4A	transcript	XM_038572396.1	protein_coding	3	c.415+456C>T
chr24	32513273	C	T	PASS	intron_variant	MODIFIER	HNF4A	HNF4A	transcript	XM_038572393.1	protein_coding	3	c.415+456C>T
chr24	32513273	C	T	PASS	intron_variant	MODIFIER	HNF4A	HNF4A	transcript	XM_038572399.1	protein_coding	3	c.310+456C>T
chr24	32513273	C	T	PASS	intron_variant	MODIFIER	HNF4A	HNF4A	transcript	XM_038572392.1	protein_coding	3	c.385+456C>T
chr24	32513273	C	T	PASS	intron_variant	MODIFIER	HNF4A	HNF4A	transcript	XM_038572397.1	protein_coding	3	c.385+456C>T
chr24	32513273	C	T	PASS	intron_variant	MODIFIER	HNF4A	HNF4A	transcript	XM_038572395.1	protein_coding	3	c.385+456C>T
chr24	32513650	C	T	PASS	intron_variant	MODIFIER	HNF4A	HNF4A	transcript	XM_038572391.1	protein_coding	3	c.415+833C>T
chr24	32513650	C	T	PASS	intron_variant	MODIFIER	HNF4A	HNF4A	transcript	XM_038572398.1	protein_coding	3	c.319+833C>T
chr24	32513650	C	T	PASS	intron_variant	MODIFIER	HNF4A	HNF4A	transcript	XM_038572394.1	protein_coding	3	c.415+833C>T
chr24	32513650	C	T	PASS	intron_variant	MODIFIER	HNF4A	HNF4A	transcript	XM_038572396.1	protein_coding	3	c.415+833C>T
chr24	32513650	C	T	PASS	intron_variant	MODIFIER	HNF4A	HNF4A	transcript	XM_038572393.1	protein_coding	3	c.415+833C>T
chr24	32513650	C	T	PASS	intron_variant	MODIFIER	HNF4A	HNF4A	transcript	XM_038572399.1	protein_coding	3	c.310+833C>T
chr24	32513650	C	T	PASS	intron_variant	MODIFIER	HNF4A	HNF4A	transcript	XM_038572392.1	protein_coding	3	c.385+833C>T
chr24	32513650	C	T	PASS	intron_variant	MODIFIER	HNF4A	HNF4A	transcript	XM_038572397.1	protein_coding	3	c.385+833C>T
chr24	32513650	C	T	PASS	intron_variant	MODIFIER	HNF4A	HNF4A	transcript	XM_038572395.1	protein_coding	3	c.385+833C>T
chr24	32514204	C	T	PASS	intron_variant	MODIFIER	HNF4A	HNF4A	transcript	XM_038572391.1	protein_coding	3	c.415+1387C>T
chr24	32514204	C	T	PASS	intron_variant	MODIFIER	HNF4A	HNF4A	transcript	XM_038572398.1	protein_coding	3	c.319+1387C>T
chr24	32514204	C	T	PASS	intron_variant	MODIFIER	HNF4A	HNF4A	transcript	XM_038572394.1	protein_coding	3	c.415+1387C>T
chr24	32514204	C	T	PASS	intron_variant	MODIFIER	HNF4A	HNF4A	transcript	XM_038572396.1	protein_coding	3	c.415+1387C>T
chr24	32514204	C	T	PASS	intron_variant	MODIFIER	HNF4A	HNF4A	transcript	XM_038572393.1	protein_coding	3	c.415+1387C>T
chr24	32514204	C	T	PASS	intron_variant	MODIFIER	HNF4A	HNF4A	transcript	XM_038572399.1	protein_coding	3	c.310+1387C>T
chr24	32514204	C	T	PASS	intron_variant	MODIFIER	HNF4A	HNF4A	transcript	XM_038572392.1	protein_coding	3	c.385+1387C>T
chr24	32514204	C	T	PASS	intron_variant	MODIFIER	HNF4A	HNF4A	transcript	XM_038572397.1	protein_coding	3	c.385+1387C>T
chr24	32514204	C	T	PASS	intron_variant	MODIFIER	HNF4A	HNF4A	transcript	XM_038572395.1	protein_coding	3	c.385+1387C>T
chr24	32813781	C	T	PASS	upstream_gene_variant	MODIFIER	KCNK15	KCNK15	transcript	XM_038571376.1	protein_coding	-1	c.-3673C>T
chr24	32813781	C	T	PASS	intergenic_region	MODIFIER	CCN5-KCNK15	CCN5-KCNK15	intergenic_region	CCN5_3-KCNK15_3		-1	n.32813781C>T
chr24	32859061	G	A	PASS	intron_variant	MODIFIER	RIMS4	RIMS4	transcript	XM_038572421.1	protein_coding	1	c.98-12904C>T
chr24	32859061	G	A	PASS	intron_variant	MODIFIER	RIMS4	RIMS4	transcript	XM_038572422.1	protein_coding	1	c.98-12907C>T
chr24	32859061	G	A	PASS	intron_variant	MODIFIER	RIMS4	RIMS4	transcript	XM_038572423.1	protein_coding	2	c.-62-12907C>T
chr24	32885143	G	C	PASS	upstream_gene_variant	MODIFIER	LOC111092088	LOC111092088	transcript	XR_005377913.1	pseudogene	-1	n.-85G>C
chr24	32885143	G	C	PASS	intron_variant	MODIFIER	RIMS4	RIMS4	transcript	XM_038572421.1	protein_coding	1	c.97+457C>G
chr24	32885143	G	C	PASS	intron_variant	MODIFIER	RIMS4	RIMS4	transcript	XM_038572422.1	protein_coding	1	c.97+457C>G
chr24	32885143	G	C	PASS	intron_variant	MODIFIER	RIMS4	RIMS4	transcript	XM_038572423.1	protein_coding	2	c.-63+24790C>G
chr24	42880938	A	G	PASS	intergenic_region	MODIFIER	LOC119865568-LOC111092118	LOC119865568-LOC111092118	intergenic_region	LOC119865568_3-LOC111092118_3		-1	n.42880938A>G
chr24	43325752	T	C	PASS	3_prime_UTR_variant	MODIFIER	ZBP1	ZBP1	transcript	XM_038572680.1	protein_coding	8	c.*566A>G
chr24	43325752	T	C	PASS	3_prime_UTR_variant	MODIFIER	ZBP1	ZBP1	transcript	XM_038572682.1	protein_coding	8	c.*566A>G
chr24	43325752	T	C	PASS	3_prime_UTR_variant	MODIFIER	ZBP1	ZBP1	transcript	XM_038572683.1	protein_coding	7	c.*566A>G
chr24	43325752	T	C	PASS	3_prime_UTR_variant	MODIFIER	ZBP1	ZBP1	transcript	XM_038572681.1	protein_coding	8	c.*566A>G
chr24	43325752	T	C	PASS	upstream_gene_variant	MODIFIER	LOC119865701	LOC119865701	transcript	XR_005378044.1	pseudogene	-1	n.-3506T>C
chr24	44407211	TAATGAAATAAAAGAAATA	T	PASS	3_prime_UTR_variant	MODIFIER	GNAS	GNAS	transcript	NM_001003263.1_3	protein_coding	13	c.*312_*329delAGAAATAAATGAAATAAA
chr24	45105499	C	T	PASS	intron_variant	MODIFIER	PHACTR3	PHACTR3	transcript	XM_038572758.1	protein_coding	1	c.119-10026C>T
chr24	45105499	C	T	PASS	intron_variant	MODIFIER	PHACTR3	PHACTR3	transcript	XM_038572760.1	protein_coding	1	c.-5-10026C>T
chr24	45105499	C	T	PASS	intron_variant	MODIFIER	PHACTR3	PHACTR3	transcript	XM_038572759.1	protein_coding	1	c.-5-10026C>T
chr24	45236108	A	C	PASS	upstream_gene_variant	MODIFIER	SYCP2	SYCP2	transcript	XM_038572771.1	protein_coding	-1	c.-5389T>G
chr24	45236108	A	C	PASS	intron_variant	MODIFIER	SYCP2	SYCP2	transcript	XM_038572761.1	protein_coding	28	c.2715-211T>G
chr24	45236108	A	C	PASS	intron_variant	MODIFIER	SYCP2	SYCP2	transcript	XM_038572764.1	protein_coding	28	c.2712-211T>G
chr24	45236108	A	C	PASS	intron_variant	MODIFIER	SYCP2	SYCP2	transcript	XM_038572765.1	protein_coding	28	c.2712-211T>G
chr24	45236108	A	C	PASS	intron_variant	MODIFIER	SYCP2	SYCP2	transcript	XM_038572766.1	protein_coding	28	c.2715-211T>G
chr24	45236108	A	C	PASS	intron_variant	MODIFIER	SYCP2	SYCP2	transcript	XM_038572767.1	protein_coding	28	c.2715-211T>G
chr24	45236108	A	C	PASS	intron_variant	MODIFIER	SYCP2	SYCP2	transcript	XM_038572768.1	protein_coding	28	c.2715-211T>G
chr24	45236108	A	C	PASS	intron_variant	MODIFIER	SYCP2	SYCP2	transcript	XM_038572769.1	protein_coding	28	c.2715-211T>G
chr24	45236108	A	C	PASS	intron_variant	MODIFIER	SYCP2	SYCP2	transcript	XM_038572770.1	protein_coding	28	c.2715-211T>G
chr24	45236108	A	C	PASS	intron_variant	MODIFIER	SYCP2	SYCP2	transcript	XM_038572763.1	protein_coding	28	c.2715-211T>G
chr24	46978771	G	T	PASS	missense_variant	MODERATE	TAF4	TAF4	transcript	XM_038572780.1	protein_coding	4	c.773C>A	p.Pro258His
chr24	46978771	G	T	PASS	upstream_gene_variant	MODIFIER	LOC119865575	LOC119865575	transcript	XR_005378105.1	pseudogene	-1	n.-1539G>T
chr25	24905	C	T	PASS	intergenic_region	MODIFIER	CHR_START-LOC119865888	CHR_START-LOC119865888	intergenic_region	CHR_START-LOC119865888_1		-1	n.24905C>T
chr25	66424	A	T	PASS	intron_variant	MODIFIER	LOC119865888	LOC119865888	transcript	XR_005378299.1	pseudogene	2	n.453+10640A>T
chr25	38558061	A	G	PASS	intergenic_region	MODIFIER	DOCK10-LOC111092393	DOCK10-LOC111092393	intergenic_region	DOCK10_3-LOC111092393_3		-1	n.38558061A>G
chr25	42022281	C	T	PASS	intron_variant	MODIFIER	DNER	DNER	transcript	XM_038574064.1	protein_coding	5	c.985-3654G>A
chr25	43910408	T	C	PASS	intron_variant	MODIFIER	LOC102152362	LOC102152362	transcript	XR_005378820.1	pseudogene	2	n.605+325T>C
chr25	43910412	T	C	PASS	intron_variant	MODIFIER	LOC102152362	LOC102152362	transcript	XR_005378820.1	pseudogene	2	n.605+329T>C
chr25	46934711	C	T	PASS	intron_variant	MODIFIER	AGAP1	AGAP1	transcript	XM_038574267.1	protein_coding	4	c.323-2017C>T
chr25	46934711	C	T	PASS	intron_variant	MODIFIER	LOC111092466	LOC111092466	transcript	XR_005378871.1	pseudogene	2	n.774+2249G>A
chr25	46934711	C	T	PASS	intron_variant	MODIFIER	AGAP1	AGAP1	transcript	XM_038574268.1	protein_coding	3	c.311-2017C>T
chr25	46934711	C	T	PASS	intron_variant	MODIFIER	AGAP1	AGAP1	transcript	XM_038574273.1	protein_coding	3	c.311-2017C>T
chr25	46934711	C	T	PASS	intron_variant	MODIFIER	AGAP1	AGAP1	transcript	XM_038574276.1	protein_coding	3	c.311-2017C>T
chr25	46934711	C	T	PASS	intron_variant	MODIFIER	AGAP1	AGAP1	transcript	XM_038574283.1	protein_coding	3	c.311-2017C>T
chr25	46934711	C	T	PASS	intron_variant	MODIFIER	AGAP1	AGAP1	transcript	XM_038574279.1	protein_coding	4	c.323-2017C>T
chr25	46934711	C	T	PASS	intron_variant	MODIFIER	AGAP1	AGAP1	transcript	XM_038574278.1	protein_coding	4	c.323-2017C>T
chr25	46934711	C	T	PASS	intron_variant	MODIFIER	AGAP1	AGAP1	transcript	XM_038574270.1	protein_coding	4	c.323-2017C>T
chr25	46934711	C	T	PASS	intron_variant	MODIFIER	AGAP1	AGAP1	transcript	XM_038574274.1	protein_coding	4	c.323-2017C>T
chr25	46934711	C	T	PASS	intron_variant	MODIFIER	AGAP1	AGAP1	transcript	XM_038574275.1	protein_coding	4	c.323-2017C>T
chr25	46934711	C	T	PASS	intron_variant	MODIFIER	AGAP1	AGAP1	transcript	XM_038574280.1	protein_coding	4	c.323-2017C>T
chr25	46934711	C	T	PASS	intron_variant	MODIFIER	AGAP1	AGAP1	transcript	XM_038574269.1	protein_coding	4	c.323-2017C>T
chr25	46934711	C	T	PASS	intron_variant	MODIFIER	AGAP1	AGAP1	transcript	XM_038574272.1	protein_coding	4	c.323-2017C>T
chr25	46934711	C	T	PASS	intron_variant	MODIFIER	AGAP1	AGAP1	transcript	XM_038574281.1	protein_coding	4	c.323-2017C>T
chr25	46934711	C	T	PASS	intron_variant	MODIFIER	AGAP1	AGAP1	transcript	XM_038574277.1	protein_coding	4	c.11-2017C>T
chr25	46934711	C	T	PASS	intron_variant	MODIFIER	LOC111092466	LOC111092466	transcript	XR_005378870.1	pseudogene	2	n.597+2249G>A
chr25	47629940	C	T	PASS	upstream_gene_variant	MODIFIER	LOC102155974	LOC102155974	transcript	XR_005378875.1	pseudogene	-1	n.-1021C>T
chr25	47629940	C	T	PASS	intergenic_region	MODIFIER	ACKR3-LOC102155974	ACKR3-LOC102155974	intergenic_region	ACKR3_3-LOC102155974_3		-1	n.47629940C>T
chr25	47944568	G	A	PASS	intron_variant	MODIFIER	LOC111092435	LOC111092435	transcript	XR_005378885.1	pseudogene	1	n.55+183C>T
chr25	47944568	G	A	PASS	non_coding_transcript_exon_variant	MODIFIER	LOC111092435	LOC111092435	transcript	XR_005378884.1	pseudogene	1	n.177C>T
chr25	47944568	G	A	PASS	non_coding_transcript_exon_variant	MODIFIER	LOC111092435	LOC111092435	transcript	XR_005378883.1	pseudogene	1	n.177C>T
chr25	48454115	A	G	PASS	intergenic_region	MODIFIER	MLPH-PRLH	MLPH-PRLH	intergenic_region	MLPH_3-PRLH_3		-1	n.48454115A>G
chr25	48458321	G	A	PASS	upstream_gene_variant	MODIFIER	PRLH	PRLH	transcript	XM_038573035.1	protein_coding	-1	c.-3160G>A
chr25	48458321	G	A	PASS	downstream_gene_variant	MODIFIER	RAB17	RAB17	transcript	XM_038574292.1	protein_coding	-1	c.*5060C>T
chr25	48458321	G	A	PASS	intergenic_region	MODIFIER	MLPH-PRLH	MLPH-PRLH	intergenic_region	MLPH_3-PRLH_3		-1	n.48458321G>A
chr25	48591733	CT	C	PASS	intron_variant	MODIFIER	LRRFIP1	LRRFIP1	transcript	XM_038574297.1	protein_coding	2	c.183+1520delT
chr25	48591733	CT	C	PASS	intron_variant	MODIFIER	LRRFIP1	LRRFIP1	transcript	XM_038574299.1	protein_coding	2	c.183+1520delT
chr25	48591733	CT	C	PASS	intron_variant	MODIFIER	LRRFIP1	LRRFIP1	transcript	XM_038574300.1	protein_coding	2	c.183+1520delT
chr25	48591733	CT	C	PASS	intron_variant	MODIFIER	LRRFIP1	LRRFIP1	transcript	XM_038574301.1	protein_coding	2	c.183+1520delT
chr25	48591733	CT	C	PASS	intron_variant	MODIFIER	LRRFIP1	LRRFIP1	transcript	XM_038574302.1	protein_coding	2	c.183+1520delT
chr25	48591733	CT	C	PASS	intron_variant	MODIFIER	LRRFIP1	LRRFIP1	transcript	XM_038574304.1	protein_coding	2	c.183+1520delT
chr25	48591733	CT	C	PASS	intron_variant	MODIFIER	LRRFIP1	LRRFIP1	transcript	XM_038574306.1	protein_coding	2	c.183+1520delT
chr25	48591733	CT	C	PASS	intron_variant	MODIFIER	LRRFIP1	LRRFIP1	transcript	XM_038574307.1	protein_coding	2	c.183+1520delT
chr25	48591733	CT	C	PASS	intron_variant	MODIFIER	LRRFIP1	LRRFIP1	transcript	XM_038574330.1	protein_coding	2	c.183+1520delT
chr25	48591733	CT	C	PASS	intron_variant	MODIFIER	LRRFIP1	LRRFIP1	transcript	XM_038574331.1	protein_coding	2	c.183+1520delT
chr25	48591733	CT	C	PASS	intron_variant	MODIFIER	LRRFIP1	LRRFIP1	transcript	XM_038574332.1	protein_coding	2	c.183+1520delT
chr25	48591733	CT	C	PASS	intron_variant	MODIFIER	LRRFIP1	LRRFIP1	transcript	XM_038574323.1	protein_coding	2	c.183+1520delT
chr25	48591733	CT	C	PASS	intron_variant	MODIFIER	LRRFIP1	LRRFIP1	transcript	XM_038574328.1	protein_coding	2	c.183+1520delT
chr25	48591733	CT	C	PASS	intron_variant	MODIFIER	LRRFIP1	LRRFIP1	transcript	XM_038574333.1	protein_coding	2	c.183+1520delT
chr25	48591733	CT	C	PASS	intron_variant	MODIFIER	LRRFIP1	LRRFIP1	transcript	XM_038574298.1	protein_coding	2	c.183+1520delT
chr25	48591733	CT	C	PASS	intron_variant	MODIFIER	LRRFIP1	LRRFIP1	transcript	XM_038574303.1	protein_coding	2	c.183+1520delT
chr25	48591733	CT	C	PASS	intron_variant	MODIFIER	LRRFIP1	LRRFIP1	transcript	XM_038574305.1	protein_coding	2	c.183+1520delT
chr25	48591733	CT	C	PASS	intron_variant	MODIFIER	LRRFIP1	LRRFIP1	transcript	XM_038574308.1	protein_coding	2	c.183+1520delT
chr25	48591733	CT	C	PASS	intron_variant	MODIFIER	LRRFIP1	LRRFIP1	transcript	XM_038574309.1	protein_coding	2	c.183+1520delT
chr25	48591733	CT	C	PASS	intron_variant	MODIFIER	LRRFIP1	LRRFIP1	transcript	XM_038574310.1	protein_coding	2	c.183+1520delT
chr25	48591733	CT	C	PASS	intron_variant	MODIFIER	LRRFIP1	LRRFIP1	transcript	XM_038574311.1	protein_coding	2	c.183+1520delT
chr25	48591733	CT	C	PASS	intron_variant	MODIFIER	LRRFIP1	LRRFIP1	transcript	XM_038574312.1	protein_coding	2	c.183+1520delT
chr25	48591733	CT	C	PASS	intron_variant	MODIFIER	LRRFIP1	LRRFIP1	transcript	XM_038574313.1	protein_coding	2	c.183+1520delT
chr25	48591733	CT	C	PASS	intron_variant	MODIFIER	LRRFIP1	LRRFIP1	transcript	XM_038574314.1	protein_coding	2	c.183+1520delT
chr25	48591733	CT	C	PASS	intron_variant	MODIFIER	LRRFIP1	LRRFIP1	transcript	XM_038574315.1	protein_coding	2	c.183+1520delT
chr25	48591733	CT	C	PASS	intron_variant	MODIFIER	LRRFIP1	LRRFIP1	transcript	XM_038574316.1	protein_coding	2	c.183+1520delT
chr25	48591733	CT	C	PASS	intron_variant	MODIFIER	LRRFIP1	LRRFIP1	transcript	XM_038574317.1	protein_coding	2	c.183+1520delT
chr25	48591733	CT	C	PASS	intron_variant	MODIFIER	LRRFIP1	LRRFIP1	transcript	XM_038574318.1	protein_coding	2	c.183+1520delT
chr25	48591733	CT	C	PASS	intron_variant	MODIFIER	LRRFIP1	LRRFIP1	transcript	XM_038574319.1	protein_coding	2	c.183+1520delT
chr25	48591733	CT	C	PASS	intron_variant	MODIFIER	LRRFIP1	LRRFIP1	transcript	XM_038574320.1	protein_coding	2	c.183+1520delT
chr25	48591733	CT	C	PASS	intron_variant	MODIFIER	LRRFIP1	LRRFIP1	transcript	XM_038574321.1	protein_coding	2	c.183+1520delT
chr25	48591733	CT	C	PASS	intron_variant	MODIFIER	LRRFIP1	LRRFIP1	transcript	XM_038574322.1	protein_coding	2	c.183+1520delT
chr25	48591733	CT	C	PASS	intron_variant	MODIFIER	LRRFIP1	LRRFIP1	transcript	XM_038574325.1	protein_coding	2	c.183+1520delT
chr25	48591733	CT	C	PASS	intron_variant	MODIFIER	LRRFIP1	LRRFIP1	transcript	XM_038574327.1	protein_coding	2	c.183+1520delT
chr25	48591733	CT	C	PASS	intron_variant	MODIFIER	LRRFIP1	LRRFIP1	transcript	XM_038574334.1	protein_coding	2	c.183+1520delT
chr25	48591733	CT	C	PASS	intron_variant	MODIFIER	LRRFIP1	LRRFIP1	transcript	XM_038574324.1	protein_coding	1	c.97-34371delT
chr25	48591733	CT	C	PASS	intron_variant	MODIFIER	LRRFIP1	LRRFIP1	transcript	XM_038574329.1	protein_coding	2	c.153+1520delT
chr25	48591733	CT	C	PASS	intron_variant	MODIFIER	LRRFIP1	LRRFIP1	transcript	XM_038574326.1	protein_coding	1	c.66+16987delT
chr25	49173520	C	G	PASS	intergenic_region	MODIFIER	ASB1-LOC111092420	ASB1-LOC111092420	intergenic_region	ASB1_3-LOC111092420_3		-1	n.49173520C>G
chr26	18188813	G	A	PASS	intron_variant	MODIFIER	ACACB	ACACB	transcript	XM_038575404.1	protein_coding	12	c.1737+630C>T
chr26	18188813	G	A	PASS	intron_variant	MODIFIER	ACACB	ACACB	transcript	XM_038575410.1	protein_coding	10	c.1212+630C>T
chr26	18188813	G	A	PASS	intron_variant	MODIFIER	ACACB	ACACB	transcript	XM_038575409.1	protein_coding	10	c.1236+630C>T
chr26	18188813	G	A	PASS	intron_variant	MODIFIER	ACACB	ACACB	transcript	XM_038575406.1	protein_coding	11	c.1737+630C>T
chr26	18188813	G	A	PASS	intron_variant	MODIFIER	ACACB	ACACB	transcript	XM_038575405.1	protein_coding	11	c.1737+630C>T
chr26	34835140	A	G	PASS	intron_variant	MODIFIER	LOC111092636	LOC111092636	transcript	XR_005379513.1	pseudogene	2	n.273-301T>C
chr26	35949760	G	T	PASS	upstream_gene_variant	MODIFIER	LOC102154823	LOC102154823	transcript	XR_005379528.1	pseudogene	-1	n.-194C>A
chr26	35949760	G	T	PASS	upstream_gene_variant	MODIFIER	LOC102154823	LOC102154823	transcript	XR_005379527.1	pseudogene	-1	n.-194C>A
chr26	35949760	G	T	PASS	upstream_gene_variant	MODIFIER	LOC102154823	LOC102154823	transcript	XR_005379529.1	pseudogene	-1	n.-194C>A
chr26	35949760	G	T	PASS	upstream_gene_variant	MODIFIER	LOC102154823	LOC102154823	transcript	XR_005379532.1	pseudogene	-1	n.-194C>A
chr26	35949760	G	T	PASS	upstream_gene_variant	MODIFIER	LOC102154823	LOC102154823	transcript	XR_005379530.1	pseudogene	-1	n.-194C>A
chr26	35949760	G	T	PASS	upstream_gene_variant	MODIFIER	LOC102154823	LOC102154823	transcript	XR_005379531.1	pseudogene	-1	n.-194C>A
chr26	35949760	G	T	PASS	intergenic_region	MODIFIER	LOC102154823-DKK1	LOC102154823-DKK1	intergenic_region	LOC102154823_3-DKK1_3		-1	n.35949760G>T
chr26	38111408	G	A	PASS	downstream_gene_variant	MODIFIER	LOC111092533	LOC111092533	transcript	XR_005379564.1	pseudogene	-1	n.*2351G>A
chr26	38111408	G	A	PASS	intergenic_region	MODIFIER	LOC111092533-PTEN	LOC111092533-PTEN	intergenic_region	LOC111092533_3-PTEN_3		-1	n.38111408G>A
chr26	38316593	C	T	PASS	intergenic_region	MODIFIER	LOC119866255-LOC111092644	LOC119866255-LOC111092644	intergenic_region	LOC119866255_2-LOC111092644_3		-1	n.38316593C>T
chr26	38343789	C	G	PASS	intergenic_region	MODIFIER	LOC119866255-LOC111092644	LOC119866255-LOC111092644	intergenic_region	LOC119866255_2-LOC111092644_3		-1	n.38343789C>G
chr27	28683946	AC	A	PASS	intergenic_region	MODIFIER	LOC111092883-LOC119866311	LOC111092883-LOC119866311	intergenic_region	LOC111092883_3-LOC119866311_3		-1	n.28683947delC
chr27	44937658	G	T	PASS	downstream_gene_variant	MODIFIER	TARBP2	TARBP2	transcript	XM_038577793.1	protein_coding	-1	c.*1019G>T
chr27	44937658	G	T	PASS	downstream_gene_variant	MODIFIER	TARBP2	TARBP2	transcript	XM_038577794.1	protein_coding	-1	c.*1019G>T
chr27	44937658	G	T	PASS	downstream_gene_variant	MODIFIER	TARBP2	TARBP2	transcript	XM_038577792.1	protein_coding	-1	c.*1019G>T
chr27	44937658	G	T	PASS	intergenic_region	MODIFIER	TARBP2-LOC607149	TARBP2-LOC607149	intergenic_region	TARBP2_3-LOC607149_3		-1	n.44937658G>T
chr27	44943480	G	A	PASS	downstream_gene_variant	MODIFIER	LOC607149	LOC607149	transcript	XM_038577816.1	protein_coding	-1	c.*2157C>T
chr27	44943480	G	A	PASS	downstream_gene_variant	MODIFIER	LOC607149	LOC607149	transcript	XM_038577820.1	protein_coding	-1	c.*2157C>T
chr27	44943480	G	A	PASS	downstream_gene_variant	MODIFIER	LOC607149	LOC607149	transcript	XM_038577818.1	protein_coding	-1	c.*2157C>T
chr27	44943480	G	A	PASS	downstream_gene_variant	MODIFIER	LOC607149	LOC607149	transcript	XM_038577819.1	protein_coding	-1	c.*2157C>T
chr27	44943480	G	A	PASS	intergenic_region	MODIFIER	TARBP2-LOC607149	TARBP2-LOC607149	intergenic_region	TARBP2_3-LOC607149_3		-1	n.44943480G>A
chr27	45051093	C	T	PASS	intergenic_region	MODIFIER	LOC607149-ATP5MC2	LOC607149-ATP5MC2	intergenic_region	LOC607149_3-ATP5MC2_3		-1	n.45051093C>T
chr27	45244027	G	A	PASS	intergenic_region	MODIFIER	LOC119866298-LOC119866356	LOC119866298-LOC119866356	intergenic_region	LOC119866298_3-LOC119866356_3		-1	n.45244027G>A
chr27	45308570	T	A	PASS	intergenic_region	MODIFIER	LOC119866298-LOC119866356	LOC119866298-LOC119866356	intergenic_region	LOC119866298_3-LOC119866356_3		-1	n.45308570T>A
chr28	31197178	A	G	PASS	intergenic_region	MODIFIER	WDR11-LOC111093024	WDR11-LOC111093024	intergenic_region	WDR11_3-LOC111093024_3		-1	n.31197178A>G
chr28	39759431	AAT	A	PASS	intergenic_region	MODIFIER	LOC102152832-LOC111093053	LOC102152832-LOC111093053	intergenic_region	LOC102152832_3-LOC111093053_3		-1	n.39759432_39759433delAT
chr29	13354364	T	A	PASS	intron_variant	MODIFIER	NKAIN3	NKAIN3	transcript	XM_038579381.1	protein_coding	3	c.273+23947T>A
chr29	13354364	T	A	PASS	intron_variant	MODIFIER	NKAIN3	NKAIN3	transcript	XM_038579382.1	protein_coding	3	c.273+23947T>A
chr29	24618496	AAAG	A	PASS	intergenic_region	MODIFIER	LOC119866678-LOC102155118	LOC119866678-LOC102155118	intergenic_region	LOC119866678_3-LOC102155118_3		-1	n.24618497_24618499delAAG
chr29	24618515	A	G	PASS	intergenic_region	MODIFIER	LOC119866678-LOC102155118	LOC119866678-LOC102155118	intergenic_region	LOC119866678_3-LOC102155118_3		-1	n.24618515A>G
chr30	6343205	G	A	PASS	intergenic_region	MODIFIER	LOC119866866-LOC111093382	LOC119866866-LOC111093382	intergenic_region	LOC119866866_3-LOC111093382_3		-1	n.6343205G>A
chr30	12391459	C	G	PASS	downstream_gene_variant	MODIFIER	LOC102152285	LOC102152285	transcript	XR_005381601.1	pseudogene	-1	n.*478C>G
chr30	12391459	C	G	PASS	intron_variant	MODIFIER	LOC102152285	LOC102152285	transcript	XR_005381599.1	pseudogene	7	n.844+5989C>G
chr30	12391459	C	G	PASS	intron_variant	MODIFIER	LOC102152285	LOC102152285	transcript	XR_005381600.1	pseudogene	7	n.844+5989C>G
chr30	12391459	C	G	PASS	intron_variant	MODIFIER	LOC102152285	LOC102152285	transcript	XR_005381598.1	pseudogene	7	n.844+5989C>G
chr30	12391459	C	G	PASS	intron_variant	MODIFIER	LOC102152285	LOC102152285	transcript	XR_005381602.1	pseudogene	7	n.823+5989C>G
chr30	12391459	C	G	PASS	intron_variant	MODIFIER	LOC102152285	LOC102152285	transcript	XR_005381603.1	pseudogene	7	n.848+5989C>G
chr30	12391459	C	G	PASS	intron_variant	MODIFIER	LOC102152285	LOC102152285	transcript	XR_005381604.1	pseudogene	7	n.905+5989C>G
chr30	12391459	C	G	PASS	intron_variant	MODIFIER	LOC102152285	LOC102152285	transcript	XR_005381605.1	pseudogene	5	n.736+5989C>G
chr30	12391459	C	G	PASS	intron_variant	MODIFIER	LOC102152285	LOC102152285	transcript	XR_005381606.1	pseudogene	7	n.821+5989C>G
chr30	12779899	G	A	PASS	upstream_gene_variant	MODIFIER	LOC119866828	LOC119866828	transcript	XR_005381343.1	pseudogene	-1	n.-1379G>A
chr30	12779899	G	A	PASS	intergenic_region	MODIFIER	LOC100684464-LOC119866828	LOC100684464-LOC119866828	intergenic_region	LOC100684464_3-LOC119866828_3		-1	n.12779899G>A
chr30	13684623	C	A	PASS	intergenic_region	MODIFIER	LOC111093303-LOC111093266	LOC111093303-LOC111093266	intergenic_region	LOC111093303_3-LOC111093266_3		-1	n.13684623C>A
chr30	32108432	A	G	PASS	intron_variant	MODIFIER	MAP2K5	MAP2K5	transcript	XM_038580791.1	protein_coding	2	c.184+4650A>G
chr30	32108432	A	G	PASS	intron_variant	MODIFIER	MAP2K5	MAP2K5	transcript	XM_038580797.1	protein_coding	2	c.184+4650A>G
chr30	32108432	A	G	PASS	intron_variant	MODIFIER	MAP2K5	MAP2K5	transcript	XM_038580798.1	protein_coding	2	c.184+4650A>G
chr30	32108432	A	G	PASS	intron_variant	MODIFIER	MAP2K5	MAP2K5	transcript	XM_038580795.1	protein_coding	2	c.184+4650A>G
chr30	32108432	A	G	PASS	intron_variant	MODIFIER	MAP2K5	MAP2K5	transcript	XM_038580792.1	protein_coding	2	c.184+4650A>G
chr30	32108432	A	G	PASS	intron_variant	MODIFIER	MAP2K5	MAP2K5	transcript	XM_038580793.1	protein_coding	2	c.184+4650A>G
chr30	32108432	A	G	PASS	intron_variant	MODIFIER	MAP2K5	MAP2K5	transcript	XM_038580794.1	protein_coding	2	c.184+4650A>G
chr30	32108432	A	G	PASS	intron_variant	MODIFIER	MAP2K5	MAP2K5	transcript	XM_038580800.1	protein_coding	2	c.-16+4650A>G
chr30	32108432	A	G	PASS	intron_variant	MODIFIER	MAP2K5	MAP2K5	transcript	XM_038580799.1	protein_coding	1	c.-181-2431A>G
chr30	32171175	A	T	PASS	intron_variant	MODIFIER	MAP2K5	MAP2K5	transcript	XM_038580791.1	protein_coding	8	c.546-11601A>T
chr30	32171175	A	T	PASS	intron_variant	MODIFIER	MAP2K5	MAP2K5	transcript	XM_038580797.1	protein_coding	8	c.546-11601A>T
chr30	32171175	A	T	PASS	intron_variant	MODIFIER	MAP2K5	MAP2K5	transcript	XM_038580798.1	protein_coding	8	c.546-11601A>T
chr30	32171175	A	T	PASS	intron_variant	MODIFIER	MAP2K5	MAP2K5	transcript	XM_038580795.1	protein_coding	8	c.546-11601A>T
chr30	32171175	A	T	PASS	intron_variant	MODIFIER	MAP2K5	MAP2K5	transcript	XM_038580792.1	protein_coding	8	c.546-11601A>T
chr30	32171175	A	T	PASS	intron_variant	MODIFIER	MAP2K5	MAP2K5	transcript	XM_038580793.1	protein_coding	8	c.546-11601A>T
chr30	32171175	A	T	PASS	intron_variant	MODIFIER	MAP2K5	MAP2K5	transcript	XM_038580794.1	protein_coding	8	c.546-11601A>T
chr30	32171175	A	T	PASS	intron_variant	MODIFIER	MAP2K5	MAP2K5	transcript	XM_038580800.1	protein_coding	7	c.279-11601A>T
chr30	32171175	A	T	PASS	intron_variant	MODIFIER	MAP2K5	MAP2K5	transcript	XM_038580799.1	protein_coding	8	c.315-11601A>T
chr30	32196763	G	A	PASS	intron_variant	MODIFIER	MAP2K5	MAP2K5	transcript	XM_038580791.1	protein_coding	11	c.736+3467G>A
chr30	32196763	G	A	PASS	intron_variant	MODIFIER	MAP2K5	MAP2K5	transcript	XM_038580797.1	protein_coding	11	c.736+3467G>A
chr30	32196763	G	A	PASS	intron_variant	MODIFIER	MAP2K5	MAP2K5	transcript	XM_038580798.1	protein_coding	11	c.736+3467G>A
chr30	32196763	G	A	PASS	intron_variant	MODIFIER	MAP2K5	MAP2K5	transcript	XM_038580795.1	protein_coding	11	c.736+3467G>A
chr30	32196763	G	A	PASS	intron_variant	MODIFIER	MAP2K5	MAP2K5	transcript	XM_038580792.1	protein_coding	11	c.736+3467G>A
chr30	32196763	G	A	PASS	intron_variant	MODIFIER	MAP2K5	MAP2K5	transcript	XM_038580793.1	protein_coding	11	c.736+3467G>A
chr30	32196763	G	A	PASS	intron_variant	MODIFIER	MAP2K5	MAP2K5	transcript	XM_038580794.1	protein_coding	11	c.736+3467G>A
chr30	32196763	G	A	PASS	intron_variant	MODIFIER	MAP2K5	MAP2K5	transcript	XM_038580800.1	protein_coding	10	c.469+3467G>A
chr30	32196763	G	A	PASS	intron_variant	MODIFIER	MAP2K5	MAP2K5	transcript	XM_038580799.1	protein_coding	11	c.505+3467G>A
chr30	32282794	C	T	PASS	downstream_gene_variant	MODIFIER	MAP2K5	MAP2K5	transcript	XM_038580798.1	protein_coding	-1	c.*1021C>T
chr30	32282794	C	T	PASS	intron_variant	MODIFIER	MAP2K5	MAP2K5	transcript	XM_038580791.1	protein_coding	17	c.1075-5864C>T
chr30	32282794	C	T	PASS	intron_variant	MODIFIER	MAP2K5	MAP2K5	transcript	XM_038580797.1	protein_coding	16	c.1045-5864C>T
chr30	32282794	C	T	PASS	intron_variant	MODIFIER	MAP2K5	MAP2K5	transcript	XM_038580795.1	protein_coding	17	c.1075-6202C>T
chr30	32282794	C	T	PASS	intron_variant	MODIFIER	MAP2K5	MAP2K5	transcript	XM_038580792.1	protein_coding	17	c.1075-6202C>T
chr30	32282794	C	T	PASS	intron_variant	MODIFIER	MAP2K5	MAP2K5	transcript	XM_038580793.1	protein_coding	16	c.1045-5864C>T
chr30	32282794	C	T	PASS	intron_variant	MODIFIER	MAP2K5	MAP2K5	transcript	XM_038580794.1	protein_coding	17	c.1075-5864C>T
chr30	32282794	C	T	PASS	intron_variant	MODIFIER	MAP2K5	MAP2K5	transcript	XM_038580800.1	protein_coding	16	c.808-5864C>T
chr30	32282794	C	T	PASS	intron_variant	MODIFIER	MAP2K5	MAP2K5	transcript	XM_038580799.1	protein_coding	17	c.844-5864C>T
chr30	32353174	C	T	PASS	downstream_gene_variant	MODIFIER	MAP2K5	MAP2K5	transcript	XM_038580791.1	protein_coding	-1	c.*462C>T
chr30	32353174	C	T	PASS	downstream_gene_variant	MODIFIER	MAP2K5	MAP2K5	transcript	XM_038580797.1	protein_coding	-1	c.*577C>T
chr30	32353174	C	T	PASS	downstream_gene_variant	MODIFIER	MAP2K5	MAP2K5	transcript	XM_038580795.1	protein_coding	-1	c.*577C>T
chr30	32353174	C	T	PASS	downstream_gene_variant	MODIFIER	MAP2K5	MAP2K5	transcript	XM_038580792.1	protein_coding	-1	c.*462C>T
chr30	32353174	C	T	PASS	downstream_gene_variant	MODIFIER	MAP2K5	MAP2K5	transcript	XM_038580793.1	protein_coding	-1	c.*462C>T
chr30	32353174	C	T	PASS	downstream_gene_variant	MODIFIER	MAP2K5	MAP2K5	transcript	XM_038580794.1	protein_coding	-1	c.*577C>T
chr30	32353174	C	T	PASS	downstream_gene_variant	MODIFIER	MAP2K5	MAP2K5	transcript	XM_038580800.1	protein_coding	-1	c.*462C>T
chr30	32353174	C	T	PASS	downstream_gene_variant	MODIFIER	MAP2K5	MAP2K5	transcript	XM_038580799.1	protein_coding	-1	c.*462C>T
chr30	32353174	C	T	PASS	intergenic_region	MODIFIER	MAP2K5-SKOR1	MAP2K5-SKOR1	intergenic_region	MAP2K5_3-SKOR1_3		-1	n.32353174C>T
chr30	32490461	A	G	PASS	intergenic_region	MODIFIER	LOC119866926-PIAS1	LOC119866926-PIAS1	intergenic_region	LOC119866926_3-PIAS1_3		-1	n.32490461A>G
chr31	11787992	G	GAA	PASS	downstream_gene_variant	MODIFIER	LOC478384	LOC478384	transcript	XM_038581225.1	protein_coding	-1	c.*1525_*1526insAA
chr31	11787992	G	GAA	PASS	downstream_gene_variant	MODIFIER	LOC478384	LOC478384	transcript	XM_038581226.1	protein_coding	-1	c.*1525_*1526insAA
chr31	11787992	G	GAA	PASS	downstream_gene_variant	MODIFIER	LOC478384	LOC478384	transcript	XM_038581227.1	protein_coding	-1	c.*1525_*1526insAA
chr31	11787992	G	GAA	PASS	downstream_gene_variant	MODIFIER	LOC478384	LOC478384	transcript	XM_038581228.1	protein_coding	-1	c.*1525_*1526insAA
chr31	11787992	G	GAA	PASS	downstream_gene_variant	MODIFIER	LOC478384	LOC478384	transcript	XM_038581229.1	protein_coding	-1	c.*1525_*1526insAA
chr31	11787992	G	GAA	PASS	intergenic_region	MODIFIER	LOC478384-HSPA13	LOC478384-HSPA13	intergenic_region	LOC478384_3-HSPA13_3		-1	n.11787992_11787993insAA
chr31	18728327	G	A	PASS	intergenic_region	MODIFIER	LOC100685420-LOC100685577	LOC100685420-LOC100685577	intergenic_region	LOC100685420_3-LOC100685577_3		-1	n.18728327G>A
chr31	18903523	T	C	PASS	intergenic_region	MODIFIER	LOC100685577-LOC111093551	LOC100685577-LOC111093551	intergenic_region	LOC100685577_3-LOC111093551_3		-1	n.18903523T>C
chr31	27620893	C	A	PASS	intron_variant	MODIFIER	MIS18A	MIS18A	transcript	XM_038581351.1	protein_coding	1	c.350-1148G>T
chr32	76694	C	G	PASS	intergenic_region	MODIFIER	CHR_START-LOC111093663	CHR_START-LOC111093663	intergenic_region	CHR_START-LOC111093663_3		-1	n.76694C>G
chr32	134632	G	C	PASS	intergenic_region	MODIFIER	CHR_START-LOC111093663	CHR_START-LOC111093663	intergenic_region	CHR_START-LOC111093663_3		-1	n.134632G>C
chr32	300085	G	T	PASS	intergenic_region	MODIFIER	CHR_START-LOC111093663	CHR_START-LOC111093663	intergenic_region	CHR_START-LOC111093663_3		-1	n.300085G>T
chr32	333793	C	T	PASS	intergenic_region	MODIFIER	CHR_START-LOC111093663	CHR_START-LOC111093663	intergenic_region	CHR_START-LOC111093663_3		-1	n.333793C>T
chr32	358699	G	A	PASS	intergenic_region	MODIFIER	CHR_START-LOC111093663	CHR_START-LOC111093663	intergenic_region	CHR_START-LOC111093663_3		-1	n.358699G>A
chr32	373932	A	C	PASS	intergenic_region	MODIFIER	CHR_START-LOC111093663	CHR_START-LOC111093663	intergenic_region	CHR_START-LOC111093663_3		-1	n.373932A>C
chr32	389126	G	A	PASS	intergenic_region	MODIFIER	CHR_START-LOC111093663	CHR_START-LOC111093663	intergenic_region	CHR_START-LOC111093663_3		-1	n.389126G>A
chr32	412525	G	A	PASS	intergenic_region	MODIFIER	CHR_START-LOC111093663	CHR_START-LOC111093663	intergenic_region	CHR_START-LOC111093663_3		-1	n.412525G>A
chr32	429688	A	C	PASS	intergenic_region	MODIFIER	CHR_START-LOC111093663	CHR_START-LOC111093663	intergenic_region	CHR_START-LOC111093663_3		-1	n.429688A>C
chr32	431551	A	T	PASS	intergenic_region	MODIFIER	CHR_START-LOC111093663	CHR_START-LOC111093663	intergenic_region	CHR_START-LOC111093663_3		-1	n.431551A>T
chr32	467254	C	G	PASS	intergenic_region	MODIFIER	CHR_START-LOC111093663	CHR_START-LOC111093663	intergenic_region	CHR_START-LOC111093663_3		-1	n.467254C>G
chr32	472220	G	A	PASS	intergenic_region	MODIFIER	CHR_START-LOC111093663	CHR_START-LOC111093663	intergenic_region	CHR_START-LOC111093663_3		-1	n.472220G>A
chr32	474261	C	A	VQSRTrancheSNP99.90to100.00	intergenic_region	MODIFIER	CHR_START-LOC111093663	CHR_START-LOC111093663	intergenic_region	CHR_START-LOC111093663_3		-1	n.474261C>A
chr32	509970	A	C	PASS	intergenic_region	MODIFIER	CHR_START-LOC111093663	CHR_START-LOC111093663	intergenic_region	CHR_START-LOC111093663_3		-1	n.509970A>C
chr32	510070	T	G	PASS	intergenic_region	MODIFIER	CHR_START-LOC111093663	CHR_START-LOC111093663	intergenic_region	CHR_START-LOC111093663_3		-1	n.510070T>G
chr32	538691	C	G	PASS	intergenic_region	MODIFIER	CHR_START-LOC111093663	CHR_START-LOC111093663	intergenic_region	CHR_START-LOC111093663_3		-1	n.538691C>G
chr32	538692	C	T	PASS	intergenic_region	MODIFIER	CHR_START-LOC111093663	CHR_START-LOC111093663	intergenic_region	CHR_START-LOC111093663_3		-1	n.538692C>T
chr32	543915	C	T	PASS	intergenic_region	MODIFIER	CHR_START-LOC111093663	CHR_START-LOC111093663	intergenic_region	CHR_START-LOC111093663_3		-1	n.543915C>T
chr32	568836	C	T	PASS	intergenic_region	MODIFIER	CHR_START-LOC111093663	CHR_START-LOC111093663	intergenic_region	CHR_START-LOC111093663_3		-1	n.568836C>T
chr32	636227	C	A	PASS	intergenic_region	MODIFIER	CHR_START-LOC111093663	CHR_START-LOC111093663	intergenic_region	CHR_START-LOC111093663_3		-1	n.636227C>A
chr32	640159	A	AG	PASS	intergenic_region	MODIFIER	CHR_START-LOC111093663	CHR_START-LOC111093663	intergenic_region	CHR_START-LOC111093663_3		-1	n.640159_640160insG
chr32	641492	GAGA	G	PASS	intergenic_region	MODIFIER	CHR_START-LOC111093663	CHR_START-LOC111093663	intergenic_region	CHR_START-LOC111093663_3		-1	n.641493_641495delAGA
chr32	641496	CCCAGGTGGGAACCAGTGTCAGCATGTCCAGCTGT	C	PASS	intergenic_region	MODIFIER	CHR_START-LOC111093663	CHR_START-LOC111093663	intergenic_region	CHR_START-LOC111093663_3		-1	n.641497_641530delCCAGGTGGGAACCAGTGTCAGCATGTCCAGCTGT
chr32	679079	C	A	PASS	intergenic_region	MODIFIER	CHR_START-LOC111093663	CHR_START-LOC111093663	intergenic_region	CHR_START-LOC111093663_3		-1	n.679079C>A
chr32	779143	C	T	PASS	intergenic_region	MODIFIER	CHR_START-LOC111093663	CHR_START-LOC111093663	intergenic_region	CHR_START-LOC111093663_3		-1	n.779143C>T
chr32	817820	A	T	PASS	intergenic_region	MODIFIER	CHR_START-LOC111093663	CHR_START-LOC111093663	intergenic_region	CHR_START-LOC111093663_3		-1	n.817820A>T
chr32	831493	GT	G	PASS	intergenic_region	MODIFIER	CHR_START-LOC111093663	CHR_START-LOC111093663	intergenic_region	CHR_START-LOC111093663_3		-1	n.831494delT
chr32	3417110	C	A	PASS	intron_variant	MODIFIER	LOC119877795	LOC119877795	transcript	XR_005382602.1	pseudogene	1	n.608-31399C>A
chr32	14243005	A	C	PASS	intergenic_region	MODIFIER	LOC111093640-LOC119867161	LOC111093640-LOC119867161	intergenic_region	LOC111093640_3-LOC119867161_3		-1	n.14243005A>C
chr32	14326720	G	A	PASS	intergenic_region	MODIFIER	LOC119867161-CXXC4	LOC119867161-CXXC4	intergenic_region	LOC119867161_3-CXXC4_3		-1	n.14326720G>A
chr32	34932799	C	T	PASS	intron_variant	MODIFIER	CFAP299	CFAP299	transcript	XM_038582314.1	protein_coding	4	c.385-4200G>A
chr32	34932799	C	T	PASS	intron_variant	MODIFIER	CFAP299	CFAP299	transcript	XM_038582315.1	protein_coding	3	c.337-4200G>A
chr32	34932799	C	T	PASS	intron_variant	MODIFIER	CFAP299	CFAP299	transcript	XM_038582317.1	protein_coding	5	c.331-4200G>A
chr32	34932799	C	T	PASS	intron_variant	MODIFIER	CFAP299	CFAP299	transcript	XM_038582318.1	protein_coding	4	c.331-4200G>A
chr32	34932799	C	T	PASS	intron_variant	MODIFIER	CFAP299	CFAP299	transcript	XM_038582319.1	protein_coding	5	c.331-4200G>A
chr32	34932799	C	T	PASS	intron_variant	MODIFIER	CFAP299	CFAP299	transcript	XM_038582316.1	protein_coding	3	c.334-4200G>A
chr32	36409004	C	G	PASS	intergenic_region	MODIFIER	GK2-LOC119877803	GK2-LOC119877803	intergenic_region	GK2_3-LOC119877803		-1	n.36409004C>G
chr33	6028177	G	A	PASS	intron_variant	MODIFIER	DCBLD2	DCBLD2	transcript	XM_038582558.1	protein_coding	3	c.419-12180C>T
chr33	6028177	G	A	PASS	intron_variant	MODIFIER	DCBLD2	DCBLD2	transcript	XM_038582559.1	protein_coding	2	c.299-12180C>T
chr33	6028177	G	A	PASS	intron_variant	MODIFIER	DCBLD2	DCBLD2	transcript	XM_038582560.1	protein_coding	2	c.296-12180C>T
chr33	9591396	TGACTCCTAGTTTTCTTTTTTTTTTTTTTTTTTTTTTTTTTTTTTAAGATTTTATTTTTTAATTCTTATTTATTTATGATAGTCACAGAGAGAGAGAGAGAGAGAGAGAGGCAGAGACATAGGCAGAGGGAGAAGCAGGCTCCATGCACCGGGAGCCCGACGTGGGATTCGATCCCGGGTCTCCAGGATCGCGCCCTAGGCCAAAGGCAGGCGCCAAACCGCTGCGCCACCCAGGGATCCC	T	PASS	upstream_gene_variant	MODIFIER	LOC102155985	LOC102155985	transcript	XR_005383223.1	pseudogene	-1	n.-3629_-3390del
chr33	9591396	TGACTCCTAGTTTTCTTTTTTTTTTTTTTTTTTTTTTTTTTTTTTAAGATTTTATTTTTTAATTCTTATTTATTTATGATAGTCACAGAGAGAGAGAGAGAGAGAGAGAGGCAGAGACATAGGCAGAGGGAGAAGCAGGCTCCATGCACCGGGAGCCCGACGTGGGATTCGATCCCGGGTCTCCAGGATCGCGCCCTAGGCCAAAGGCAGGCGCCAAACCGCTGCGCCACCCAGGGATCCC	T	PASS	upstream_gene_variant	MODIFIER	LOC102155985	LOC102155985	transcript	XR_005383222.1	pseudogene	-1	n.-3629_-3390del
chr33	9591396	TGACTCCTAGTTTTCTTTTTTTTTTTTTTTTTTTTTTTTTTTTTTAAGATTTTATTTTTTAATTCTTATTTATTTATGATAGTCACAGAGAGAGAGAGAGAGAGAGAGAGGCAGAGACATAGGCAGAGGGAGAAGCAGGCTCCATGCACCGGGAGCCCGACGTGGGATTCGATCCCGGGTCTCCAGGATCGCGCCCTAGGCCAAAGGCAGGCGCCAAACCGCTGCGCCACCCAGGGATCCC	T	PASS	upstream_gene_variant	MODIFIER	LOC102155985	LOC102155985	transcript	XR_005383224.1	pseudogene	-1	n.-3629_-3390del
chr33	9591396	TGACTCCTAGTTTTCTTTTTTTTTTTTTTTTTTTTTTTTTTTTTTAAGATTTTATTTTTTAATTCTTATTTATTTATGATAGTCACAGAGAGAGAGAGAGAGAGAGAGAGGCAGAGACATAGGCAGAGGGAGAAGCAGGCTCCATGCACCGGGAGCCCGACGTGGGATTCGATCCCGGGTCTCCAGGATCGCGCCCTAGGCCAAAGGCAGGCGCCAAACCGCTGCGCCACCCAGGGATCCC	T	PASS	upstream_gene_variant	MODIFIER	LOC102155985	LOC102155985	transcript	XR_005383225.1	pseudogene	-1	n.-3629_-3390del
chr33	9591396	TGACTCCTAGTTTTCTTTTTTTTTTTTTTTTTTTTTTTTTTTTTTAAGATTTTATTTTTTAATTCTTATTTATTTATGATAGTCACAGAGAGAGAGAGAGAGAGAGAGAGGCAGAGACATAGGCAGAGGGAGAAGCAGGCTCCATGCACCGGGAGCCCGACGTGGGATTCGATCCCGGGTCTCCAGGATCGCGCCCTAGGCCAAAGGCAGGCGCCAAACCGCTGCGCCACCCAGGGATCCC	T	PASS	upstream_gene_variant	MODIFIER	LOC102155985	LOC102155985	transcript	XR_005383226.1	pseudogene	-1	n.-3629_-3390del
chr33	9591396	TGACTCCTAGTTTTCTTTTTTTTTTTTTTTTTTTTTTTTTTTTTTAAGATTTTATTTTTTAATTCTTATTTATTTATGATAGTCACAGAGAGAGAGAGAGAGAGAGAGAGGCAGAGACATAGGCAGAGGGAGAAGCAGGCTCCATGCACCGGGAGCCCGACGTGGGATTCGATCCCGGGTCTCCAGGATCGCGCCCTAGGCCAAAGGCAGGCGCCAAACCGCTGCGCCACCCAGGGATCCC	T	PASS	intergenic_region	MODIFIER	LOC102155985-LOC100686467	LOC102155985-LOC100686467	intergenic_region	LOC102155985_3-LOC100686467_3		-1	n.9591397_9591636del
chr33	10237582	AT	A	PASS	intergenic_region	MODIFIER	LOC119867285-LOC111093750	LOC119867285-LOC111093750	intergenic_region	LOC119867285_2-LOC111093750_3		-1	n.10237583delT
chr33	15524440	G	A	PASS	intergenic_region	MODIFIER	LOC111093721-LOC100683058	LOC111093721-LOC100683058	intergenic_region	LOC111093721_3-LOC100683058_3		-1	n.15524440G>A
chr34	22643	G	C	PASS	intergenic_region	MODIFIER	CHR_START-LOC478608	CHR_START-LOC478608	intergenic_region	CHR_START-LOC478608_2		-1	n.22643G>C
chr34	24306340	G	T	PASS	intron_variant	MODIFIER	FGF12	FGF12	transcript	XM_038583705.1	protein_coding	1	c.91+57627C>A
chr34	24306340	G	T	PASS	intron_variant	MODIFIER	FGF12	FGF12	transcript	XM_038583707.1	protein_coding	1	c.-59-91067C>A
chr34	24306340	G	T	PASS	intron_variant	MODIFIER	FGF12	FGF12	transcript	XM_038583706.1	protein_coding	2	c.14-91067C>A
chr34	24306372	A	C	PASS	intron_variant	MODIFIER	FGF12	FGF12	transcript	XM_038583705.1	protein_coding	1	c.91+57595T>G
chr34	24306372	A	C	PASS	intron_variant	MODIFIER	FGF12	FGF12	transcript	XM_038583707.1	protein_coding	1	c.-59-91099T>G
chr34	24306372	A	C	PASS	intron_variant	MODIFIER	FGF12	FGF12	transcript	XM_038583706.1	protein_coding	2	c.14-91099T>G
chr34	30068742	C	T	PASS	downstream_gene_variant	MODIFIER	LOC102153163	LOC102153163	transcript	XM_038583286.1	protein_coding	-1	c.*5113G>A
chr34	30068742	C	T	PASS	intergenic_region	MODIFIER	LOC119867554-LOC102153163	LOC119867554-LOC102153163	intergenic_region	LOC119867554_3-LOC102153163_2		-1	n.30068742C>T
chr34	34872177	G	A	PASS	intron_variant	MODIFIER	GPR160	GPR160	transcript	XM_038583866.1	protein_coding	1	c.-178+718G>A
chr34	37180812	CTTTCTTT	C	PASS	intron_variant	MODIFIER	ECT2	ECT2	transcript	XM_038583910.1	protein_coding	18	c.1907+1301_1907+1307delTTTCTTT
chr34	37180812	CTTTCTTT	C	PASS	intron_variant	MODIFIER	ECT2	ECT2	transcript	XM_038583911.1	protein_coding	18	c.1907+1301_1907+1307delTTTCTTT
chr34	37180812	CTTTCTTT	C	PASS	intron_variant	MODIFIER	ECT2	ECT2	transcript	XM_038583913.1	protein_coding	18	c.1820+1301_1820+1307delTTTCTTT
chr34	37180812	CTTTCTTT	C	PASS	intron_variant	MODIFIER	ECT2	ECT2	transcript	XM_038583915.1	protein_coding	17	c.1787+1301_1787+1307delTTTCTTT
chr34	37180812	CTTTCTTT	C	PASS	intron_variant	MODIFIER	ECT2	ECT2	transcript	XM_038583916.1	protein_coding	18	c.1907+1301_1907+1307delTTTCTTT
chr34	37180812	CTTTCTTT	C	PASS	intron_variant	MODIFIER	ECT2	ECT2	transcript	XM_038583918.1	protein_coding	17	c.1727+1301_1727+1307delTTTCTTT
chr34	37180812	CTTTCTTT	C	PASS	intron_variant	MODIFIER	ECT2	ECT2	transcript	XM_038583914.1	protein_coding	17	c.1814+1301_1814+1307delTTTCTTT
chr34	37180812	CTTTCTTT	C	PASS	intron_variant	MODIFIER	ECT2	ECT2	transcript	XM_038583917.1	protein_coding	17	c.1814+1301_1814+1307delTTTCTTT
chr34	37180812	CTTTCTTT	C	PASS	intron_variant	MODIFIER	ECT2	ECT2	transcript	XM_038583912.1	protein_coding	18	c.1907+1301_1907+1307delTTTCTTT
chr35	538793	A	C	PASS	intergenic_region	MODIFIER	LOC119877870-LOC119877871	LOC119877870-LOC119877871	intergenic_region	LOC119877870-LOC119877871		-1	n.538793A>C
chr35	839177	C	T	PASS	intergenic_region	MODIFIER	LOC119877870-LOC119877871	LOC119877870-LOC119877871	intergenic_region	LOC119877870-LOC119877871		-1	n.839177C>T
chr35	25235897	T	C	PASS	intron_variant	MODIFIER	SLC17A3	SLC17A3	transcript	XM_038584327.1	protein_coding	1	c.-142-4882A>G
chr35	25235897	T	C	PASS	intron_variant	MODIFIER	SLC17A3	SLC17A3	transcript	XM_038584329.1	protein_coding	1	c.-142-4882A>G
chr35	25235897	T	C	PASS	intron_variant	MODIFIER	SLC17A3	SLC17A3	transcript	XM_038584328.1	protein_coding	1	c.-142-4882A>G
chr35	25460029	G	A	PASS	3_prime_UTR_variant	MODIFIER	H1-6	H1-6	transcript	XM_038584342.1	protein_coding	2	c.*2117C>T
chr35	25460029	G	A	PASS	downstream_gene_variant	MODIFIER	LOC111093991	LOC111093991	transcript	XR_005384416.1	pseudogene	-1	n.*2412G>A
chr35	25460032	G	A	PASS	3_prime_UTR_variant	MODIFIER	H1-6	H1-6	transcript	XM_038584342.1	protein_coding	2	c.*2114C>T
chr35	25460032	G	A	PASS	downstream_gene_variant	MODIFIER	LOC111093991	LOC111093991	transcript	XR_005384416.1	pseudogene	-1	n.*2415G>A
chr35	25501993	A	C	PASS	upstream_gene_variant	MODIFIER	H1-4	H1-4	transcript	XM_038584337.1	protein_coding	-1	c.-4684A>C
chr35	25501993	A	C	PASS	intergenic_region	MODIFIER	H2AC6-H1-4	H2AC6-H1-4	intergenic_region	H2AC6_3-H1-4_3		-1	n.25501993A>C
chr35	25866397	C	G	PASS	5_prime_UTR_variant	MODIFIER	ZNF322	ZNF322	transcript	XM_038584391.1	protein_coding	1	c.-694G>C
chr35	25866397	C	G	PASS	5_prime_UTR_variant	MODIFIER	ZNF322	ZNF322	transcript	XM_038584393.1	protein_coding	1	c.-661G>C
chr35	25866397	C	G	PASS	intron_variant	MODIFIER	ZNF322	ZNF322	transcript	XM_038584387.1	protein_coding	2	c.-257-822G>C
chr35	25866397	C	G	PASS	intron_variant	MODIFIER	ZNF322	ZNF322	transcript	XM_038584388.1	protein_coding	2	c.-257-822G>C
chr35	25866397	C	G	PASS	intron_variant	MODIFIER	ZNF322	ZNF322	transcript	XM_038584392.1	protein_coding	2	c.-182-6295G>C
chr35	25866397	C	G	PASS	intron_variant	MODIFIER	ZNF322	ZNF322	transcript	XM_038584389.1	protein_coding	2	c.-224-822G>C
chr35	25866397	C	G	PASS	intron_variant	MODIFIER	ZNF322	ZNF322	transcript	XM_038584390.1	protein_coding	2	c.-182-6295G>C
chr35	26108386	T	A	PASS	downstream_gene_variant	MODIFIER	PRSS16	PRSS16	transcript	XM_038584429.1	protein_coding	-1	c.*4407T>A
chr35	26108386	T	A	PASS	downstream_gene_variant	MODIFIER	TRNAI-AAU3	TRNAI-AAU3	transcript	unassigned_transcript_907	protein_coding	-1	c.*6T>A
chr35	26108386	T	A	PASS	intergenic_region	MODIFIER	TRNAI-AAU3-TRNAV-UAC8	TRNAI-AAU3-TRNAV-UAC8	intergenic_region	TRNAI-AAU_33-TRNAV-UAC_18		-1	n.26108386T>A
chr35	26253645	C	T	PASS	downstream_gene_variant	MODIFIER	ZNF184	ZNF184	transcript	XM_038584379.1	protein_coding	-1	c.*3145G>A
chr35	26253645	C	T	PASS	downstream_gene_variant	MODIFIER	ZNF184	ZNF184	transcript	XM_038584380.1	protein_coding	-1	c.*3145G>A
chr35	26253645	C	T	PASS	downstream_gene_variant	MODIFIER	ZNF184	ZNF184	transcript	XM_038584381.1	protein_coding	-1	c.*3145G>A
chr35	26253645	C	T	PASS	intron_variant	MODIFIER	ZNF391	ZNF391	transcript	XR_005384417.1	pseudogene	5	n.902+484C>T
chr35	26253645	C	T	PASS	intron_variant	MODIFIER	ZNF391	ZNF391	transcript	XM_038584399.1	protein_coding	2	c.532+484C>T
chr35	26304830	T	A	PASS	upstream_gene_variant	MODIFIER	TRNAS-UGA3	TRNAS-UGA3	transcript	unassigned_transcript_915	protein_coding	-1	c.-3111A>T
chr35	26304830	T	A	PASS	upstream_gene_variant	MODIFIER	TRNAQ-CUG8	TRNAQ-CUG8	transcript	unassigned_transcript_916	protein_coding	-1	c.-4773T>A
chr35	26304830	T	A	PASS	intergenic_region	MODIFIER	TRNAS-UGA3-TRNAQ-CUG8	TRNAS-UGA3-TRNAQ-CUG8	intergenic_region	TRNAS-UGA_13-TRNAQ-CUG_38		-1	n.26304830T>A
chr35	26396785	T	C	PASS	intergenic_region	MODIFIER	TRNAT-CGU4-TRNAI-UAU8	TRNAT-CGU4-TRNAI-UAU8	intergenic_region	TRNAT-CGU_14-TRNAI-UAU_18		-1	n.26396785T>C
chr35	26750191	G	A	PASS	intron_variant	MODIFIER	LOC488316	LOC488316	transcript	XM_038584442.1	protein_coding	3	c.527-1776G>A
chr35	27500201	A	T	PASS	downstream_gene_variant	MODIFIER	OR2AD2	OR2AD2	transcript	NM_001389036.1_3	protein_coding	-1	c.*4143T>A
chr35	27500201	A	T	PASS	intergenic_region	MODIFIER	ZNF311-OR2AD2	ZNF311-OR2AD2	intergenic_region	ZNF311_3-OR2AD2_3		-1	n.27500201A>T
chr35	27703382	G	GT	PASS	downstream_gene_variant	MODIFIER	GABBR1	GABBR1	transcript	XM_038584459.1	protein_coding	-1	c.*3101_*3102insA
chr35	27703382	G	GT	PASS	downstream_gene_variant	MODIFIER	GABBR1	GABBR1	transcript	XM_038584460.1	protein_coding	-1	c.*3101_*3102insA
chr35	27703382	G	GT	PASS	downstream_gene_variant	MODIFIER	GABBR1	GABBR1	transcript	XM_038584462.1	protein_coding	-1	c.*3101_*3102insA
chr35	27703382	G	GT	PASS	downstream_gene_variant	MODIFIER	GABBR1	GABBR1	transcript	XM_038584461.1	protein_coding	-1	c.*3101_*3102insA
chr35	27703382	G	GT	PASS	downstream_gene_variant	MODIFIER	GABBR1	GABBR1	transcript	XR_005384456.1	pseudogene	-1	n.*3549_*3550insA
chr35	27703382	G	GT	PASS	downstream_gene_variant	MODIFIER	GABBR1	GABBR1	transcript	XR_005384457.1	pseudogene	-1	n.*4087_*4088insA
chr35	27703382	G	GT	PASS	intergenic_region	MODIFIER	OR2H17P-GABBR1	OR2H17P-GABBR1	intergenic_region	OR2H17P_3-GABBR1_3		-1	n.27703382_27703383insT
chr36	3867	G	T	PASS	intergenic_region	MODIFIER	CHR_START-LOC111094246	CHR_START-LOC111094246	intergenic_region	CHR_START-LOC111094246_3		-1	n.3867G>T
chr36	403633	G	A	PASS	intron_variant	MODIFIER	LOC111094246	LOC111094246	transcript	XR_005384539.1	pseudogene	1	n.67-268C>T
chr36	3900125	T	C	PASS	intron_variant	MODIFIER	LOC111094310	LOC111094310	transcript	XR_005384562.1	pseudogene	2	n.493+3657T>C
chr36	3900125	T	C	PASS	intron_variant	MODIFIER	LOC111094310	LOC111094310	transcript	XR_005384561.1	pseudogene	2	n.366+3657T>C
chr36	3960380	G	C	PASS	downstream_gene_variant	MODIFIER	ACVR1	ACVR1	transcript	XM_038584554.1	protein_coding	-1	c.*6062C>G
chr36	3960380	G	C	PASS	downstream_gene_variant	MODIFIER	ACVR1	ACVR1	transcript	XM_038584556.1	protein_coding	-1	c.*6062C>G
chr36	3960380	G	C	PASS	downstream_gene_variant	MODIFIER	ACVR1	ACVR1	transcript	XM_038584557.1	protein_coding	-1	c.*6062C>G
chr36	3960380	G	C	PASS	downstream_gene_variant	MODIFIER	ACVR1	ACVR1	transcript	XM_038584555.1	protein_coding	-1	c.*6062C>G
chr36	3960380	G	C	PASS	intron_variant	MODIFIER	LOC111094310	LOC111094310	transcript	XR_005384562.1	pseudogene	2	n.494-6528G>C
chr36	3960380	G	C	PASS	intron_variant	MODIFIER	LOC111094310	LOC111094310	transcript	XR_005384561.1	pseudogene	2	n.367-6528G>C
chr36	4003840	C	A	PASS	intron_variant	MODIFIER	ACVR1	ACVR1	transcript	XM_038584554.1	protein_coding	4	c.332-965G>T
chr36	4003840	C	A	PASS	intron_variant	MODIFIER	ACVR1	ACVR1	transcript	XM_038584556.1	protein_coding	4	c.332-965G>T
chr36	4003840	C	A	PASS	intron_variant	MODIFIER	ACVR1	ACVR1	transcript	XM_038584557.1	protein_coding	5	c.332-965G>T
chr36	4003840	C	A	PASS	intron_variant	MODIFIER	ACVR1	ACVR1	transcript	XM_038584555.1	protein_coding	4	c.332-965G>T
chr36	6489765	G	A	PASS	upstream_gene_variant	MODIFIER	RBMS1	RBMS1	transcript	XM_038584637.1	protein_coding	-1	c.-4269C>T
chr36	6489765	G	A	PASS	upstream_gene_variant	MODIFIER	RBMS1	RBMS1	transcript	XM_038584643.1	protein_coding	-1	c.-4269C>T
chr36	6489765	G	A	PASS	upstream_gene_variant	MODIFIER	RBMS1	RBMS1	transcript	XM_038584642.1	protein_coding	-1	c.-4269C>T
chr36	6489765	G	A	PASS	upstream_gene_variant	MODIFIER	RBMS1	RBMS1	transcript	XM_038584640.1	protein_coding	-1	c.-4269C>T
chr36	6489765	G	A	PASS	upstream_gene_variant	MODIFIER	RBMS1	RBMS1	transcript	XM_038584638.1	protein_coding	-1	c.-4269C>T
chr36	6489765	G	A	PASS	intergenic_region	MODIFIER	RBMS1-LOC119867784	RBMS1-LOC119867784	intergenic_region	RBMS1_3-LOC119867784_1		-1	n.6489765G>A
chr36	7551746	T	C	PASS	intron_variant	MODIFIER	SLC4A10	SLC4A10	transcript	XM_038584654.1	protein_coding	4	c.450-1684T>C
chr36	7551746	T	C	PASS	intron_variant	MODIFIER	SLC4A10	SLC4A10	transcript	XM_038584657.1	protein_coding	4	c.417-1684T>C
chr36	7551746	T	C	PASS	intron_variant	MODIFIER	SLC4A10	SLC4A10	transcript	XM_038584660.1	protein_coding	4	c.450-1684T>C
chr36	7551746	T	C	PASS	intron_variant	MODIFIER	SLC4A10	SLC4A10	transcript	XM_038584661.1	protein_coding	4	c.450-1684T>C
chr36	7551746	T	C	PASS	intron_variant	MODIFIER	SLC4A10	SLC4A10	transcript	XM_038584655.1	protein_coding	4	c.450-1684T>C
chr36	7551746	T	C	PASS	intron_variant	MODIFIER	SLC4A10	SLC4A10	transcript	XM_038584659.1	protein_coding	4	c.450-1684T>C
chr36	7551746	T	C	PASS	intron_variant	MODIFIER	SLC4A10	SLC4A10	transcript	XM_038584658.1	protein_coding	4	c.450-1684T>C
chr36	26160777	T	G	PASS	downstream_gene_variant	MODIFIER	LOC111094300	LOC111094300	transcript	XR_005384849.1	pseudogene	-1	n.*4437A>C
chr36	26160777	T	G	PASS	downstream_gene_variant	MODIFIER	LOC111094300	LOC111094300	transcript	XR_005384850.1	pseudogene	-1	n.*4436A>C
chr36	26160777	T	G	PASS	intron_variant	MODIFIER	DNAJC10	DNAJC10	transcript	XM_038585042.1	protein_coding	15	c.1555-3740T>G
chr36	26160777	T	G	PASS	intron_variant	MODIFIER	DNAJC10	DNAJC10	transcript	XM_038585043.1	protein_coding	16	c.1555-3740T>G
chr36	26160777	T	G	PASS	intron_variant	MODIFIER	DNAJC10	DNAJC10	transcript	XM_038585044.1	protein_coding	15	c.1555-3740T>G
chr36	26160782	C	T	PASS	downstream_gene_variant	MODIFIER	LOC111094300	LOC111094300	transcript	XR_005384849.1	pseudogene	-1	n.*4432G>A
chr36	26160782	C	T	PASS	downstream_gene_variant	MODIFIER	LOC111094300	LOC111094300	transcript	XR_005384850.1	pseudogene	-1	n.*4431G>A
chr36	26160782	C	T	PASS	intron_variant	MODIFIER	DNAJC10	DNAJC10	transcript	XM_038585042.1	protein_coding	15	c.1555-3735C>T
chr36	26160782	C	T	PASS	intron_variant	MODIFIER	DNAJC10	DNAJC10	transcript	XM_038585043.1	protein_coding	16	c.1555-3735C>T
chr36	26160782	C	T	PASS	intron_variant	MODIFIER	DNAJC10	DNAJC10	transcript	XM_038585044.1	protein_coding	15	c.1555-3735C>T
chr36	30273205	G	A	PASS	intergenic_region	MODIFIER	LOC111094241-LOC119877904	LOC111094241-LOC119877904	intergenic_region	LOC111094241_3-LOC119877904		-1	n.30273205G>A
chr37	16917403	T	C	PASS	intergenic_region	MODIFIER	LOC609869-LOC488494	LOC609869-LOC488494	intergenic_region	LOC609869_3-LOC488494_3		-1	n.16917403T>C
chr37	29603170	A	G	PASS	intron_variant	MODIFIER	SERPINE2	SERPINE2	transcript	XM_038585883.1	protein_coding	3	c.619+2529T>C
chr37	29603170	A	G	PASS	intron_variant	MODIFIER	SERPINE2	SERPINE2	transcript	XM_038585884.1	protein_coding	3	c.487+2529T>C
chr38	52750	G	A	PASS	intergenic_region	MODIFIER	CHR_START-BTG2	CHR_START-BTG2	intergenic_region	CHR_START-BTG2_3		-1	n.52750G>A
chr38	52817	C	G	PASS	intergenic_region	MODIFIER	CHR_START-BTG2	CHR_START-BTG2	intergenic_region	CHR_START-BTG2_3		-1	n.52817C>G
chr38	17047088	C	T	PASS	intergenic_region	MODIFIER	LOC119868049-LOC111094584	LOC119868049-LOC111094584	intergenic_region	LOC119868049_3-LOC111094584_3		-1	n.17047088C>T
chrX	17135312	G	T	PASS	intergenic_region	MODIFIER	LOC119868169-LOC119868611	LOC119868169-LOC119868611	intergenic_region	LOC119868169_3-LOC119868611_3		-1	n.17135312G>T
chrX	49691464	A	T	PASS	intergenic_region	MODIFIER	LOC119878071-LOC100683598	LOC119878071-LOC100683598	intergenic_region	LOC119878071-LOC100683598_3		-1	n.49691464A>T
chrX	72136069	C	G	PASS	intergenic_region	MODIFIER	LOC119868307-LOC119868213	LOC119868307-LOC119868213	intergenic_region	LOC119868307_3-LOC119868213_3		-1	n.72136069C>G
chrX	73680333	A	AT	PASS	intergenic_region	MODIFIER	LOC119868214-LOC119878118	LOC119868214-LOC119878118	intergenic_region	LOC119868214_3-LOC119878118		-1	n.73680333_73680334insT
chrX	98581273	G	A	PASS	intragenic_variant	MODIFIER	LOC100683622	LOC100683622	gene_variant	LOC100683622_2		-1	n.98581273G>A
chrX	116514986	A	G	PASS	intergenic_region	MODIFIER	LOC119868241-LOC111094761	LOC119868241-LOC111094761	intergenic_region	LOC119868241_3-LOC111094761_3		-1	n.116514986A>G
chrY_NC_051844.1	1890971	G	A	PASS	intergenic_region	MODIFIER						-1
chrY_NC_051844.1	1890972	C	A	PASS	intergenic_region	MODIFIER						-1
chrY_NC_051844.1	1890989	GGAGCCTCTTCCTGTGCCC	G	PASS	intergenic_region	MODIFIER						-1
chrY_NC_051844.1	1936637	C	G	PASS	intergenic_region	MODIFIER						-1
chrUn_JAAHUQ010000414v1	21158	T	G	PASS	intergenic_region	MODIFIER						-1
chrUn_JAAHUQ010000448v1	5702	CTTAACA	C	PASS	intergenic_region	MODIFIER						-1
chrUn_JAAHUQ010000448v1	5712	ACACTAACACTATC	A	PASS	intergenic_region	MODIFIER						-1
chrUn_JAAHUQ010000451v1	11859	C	A	PASS	intergenic_region	MODIFIER						-1
chrUn_JAAHUQ010000459v1	8154	G	T	PASS	intergenic_region	MODIFIER						-1
chrUn_JAAHUQ010000462v1	17806	C	T	PASS	intergenic_region	MODIFIER						-1
chrUn_JAAHUQ010000471v1	13448	C	G	PASS	intergenic_region	MODIFIER						-1
chrUn_JAAHUQ010000471v1	13466	G	T	PASS	intergenic_region	MODIFIER						-1
chrUn_JAAHUQ010000480v1	17196	A	T	VQSRTrancheSNP99.90to100.00	intergenic_region	MODIFIER						-1
chrUn_JAAHUQ010000480v1	17274	A	G	VQSRTrancheSNP99.90to100.00	intergenic_region	MODIFIER						-1
chrUn_JAAHUQ010000484v1	25536	A	G	PASS	intergenic_region	MODIFIER						-1
chrUn_JAAHUQ010000494v1	22536	C	T	PASS	intergenic_region	MODIFIER						-1
chrUn_JAAHUQ010000516v1	21368	A	T	PASS	intergenic_region	MODIFIER						-1
chrUn_JAAHUQ010000516v1	21415	G	A	PASS	intergenic_region	MODIFIER						-1
chrUn_JAAHUQ010000516v1	21430	T	A	PASS	intergenic_region	MODIFIER						-1
chrUn_JAAHUQ010000516v1	21462	G	C	PASS	intergenic_region	MODIFIER						-1
chrUn_JAAHUQ010000516v1	21734	G	GACGCA	PASS	intergenic_region	MODIFIER						-1
chrUn_JAAHUQ010000523v1	2463	A	T	PASS	intergenic_region	MODIFIER						-1
chrUn_JAAHUQ010000530v1	26286	G	C	PASS	intergenic_region	MODIFIER						-1
chrUn_JAAHUQ010000535v1	42916	A	T	PASS	intergenic_region	MODIFIER						-1
chrUn_JAAHUQ010000544v1	27608	G	T	PASS	intergenic_region	MODIFIER						-1
chrUn_JAAHUQ010000586v1	10635	G	A	PASS	intergenic_region	MODIFIER						-1
chrUn_JAAHUQ010000597v1	27221	C	T	PASS	intergenic_region	MODIFIER						-1
chrUn_JAAHUQ010000603v1	301	C	T	PASS	intergenic_region	MODIFIER						-1
chrUn_JAAHUQ010000627v1	16935	T	A	PASS	intergenic_region	MODIFIER						-1
chrUn_JAAHUQ010000627v1	20313	C	T	PASS	intergenic_region	MODIFIER						-1
chrUn_JAAHUQ010000636v1	20955	A	T	PASS	intergenic_region	MODIFIER						-1
chrUn_JAAHUQ010000636v1	20968	T	A	PASS	intergenic_region	MODIFIER						-1
chrUn_JAAHUQ010000636v1	20981	C	G	PASS	intergenic_region	MODIFIER						-1
chrUn_JAAHUQ010000636v1	21004	C	T	PASS	intergenic_region	MODIFIER						-1
chrUn_JAAHUQ010000636v1	21052	G	C	PASS	intergenic_region	MODIFIER						-1
chrUn_JAAHUQ010000636v1	21065	A	C	PASS	intergenic_region	MODIFIER						-1
chrUn_JAAHUQ010000638v1	22860	C	T	PASS	intergenic_region	MODIFIER						-1
chrUn_JAAHUQ010000638v1	22861	A	G	PASS	intergenic_region	MODIFIER						-1
chrUn_JAAHUQ010000638v1	22866	T	G	PASS	intergenic_region	MODIFIER						-1
chrUn_JAAHUQ010000647v1	23186	T	C	PASS	intergenic_region	MODIFIER						-1
chrUn_JAAHUQ010000662v1	6134	C	T	PASS	intergenic_region	MODIFIER						-1
chrUn_JAAHUQ010000749v1	16051	G	A	PASS	intergenic_region	MODIFIER						-1
chrUn_JAAHUQ010000755v1	20229	G	T	PASS	intergenic_region	MODIFIER						-1
chrUn_JAAHUQ010000765v1	19460	G	T	PASS	intergenic_region	MODIFIER						-1
chrUn_JAAHUQ010000792v1	204930	T	C	PASS	intergenic_region	MODIFIER						-1
chrUn_JAAHUQ010000809v1	7974	G	A	PASS	intergenic_region	MODIFIER						-1
chrUn_JAAHUQ010000809v1	7993	C	A	PASS	intergenic_region	MODIFIER						-1
chrUn_JAAHUQ010000809v1	8036	G	A	PASS	intergenic_region	MODIFIER						-1
chrUn_JAAHUQ010000809v1	8046	A	C	PASS	intergenic_region	MODIFIER						-1
chrUn_JAAHUQ010000810v1	3708	A	G	PASS	intergenic_region	MODIFIER						-1
chrUn_JAAHUQ010000819v1	20285	T	C	PASS	intergenic_region	MODIFIER						-1
chrUn_JAAHUQ010000837v1	7321	T	A	PASS	intergenic_region	MODIFIER						-1
chrUn_JAAHUQ010000853v1	21283	G	A	PASS	intergenic_region	MODIFIER						-1
chrUn_JAAHUQ010000913v1	14891	TG	T	PASS	intergenic_region	MODIFIER						-1
chrUn_JAAHUQ010000922v1	9690	T	TA	PASS	intergenic_region	MODIFIER						-1
chrUn_JAAHUQ010000922v1	9696	G	T	PASS	intergenic_region	MODIFIER						-1
chrUn_JAAHUQ010000935v1	3010	C	A	PASS	intergenic_region	MODIFIER						-1
chrUn_JAAHUQ010000936v1	425074	C	G	PASS	intergenic_region	MODIFIER						-1
chrUn_JAAHUQ010000946v1	7080	A	G	PASS	intergenic_region	MODIFIER						-1
chrUn_JAAHUQ010000955v1	2110	C	G	PASS	intergenic_region	MODIFIER						-1
chrUn_JAAHUQ010000955v1	2113	G	GT	PASS	intergenic_region	MODIFIER						-1
chrUn_JAAHUQ010000955v1	2127	C	A	PASS	intergenic_region	MODIFIER						-1
chrUn_JAAHUQ010000958v1	5062	A	T	PASS	intergenic_region	MODIFIER						-1
chrUn_JAAHUQ010000973v1	2648	C	A	PASS	intergenic_region	MODIFIER						-1
chrUn_JAAHUQ010000988v1	8673	A	C	PASS	intergenic_region	MODIFIER						-1
chrUn_JAAHUQ010000988v1	8936	G	A	PASS	intergenic_region	MODIFIER						-1
chrUn_JAAHUQ010001021v1	53956	C	A	PASS	intergenic_region	MODIFIER						-1
chrUn_JAAHUQ010001021v1	61113	A	C	PASS	intergenic_region	MODIFIER						-1
chrUn_JAAHUQ010001021v1	142315	C	G	PASS	intergenic_region	MODIFIER						-1
chrUn_JAAHUQ010001026v1	40928	C	A	PASS	intergenic_region	MODIFIER						-1
chrUn_JAAHUQ010001026v1	40954	C	G	PASS	intergenic_region	MODIFIER						-1
chrUn_JAAHUQ010001096v1	85760	T	C	VQSRTrancheSNP99.90to100.00	intergenic_region	MODIFIER						-1
chrUn_JAAHUQ010001096v1	94711	T	C	PASS	intergenic_region	MODIFIER						-1
chrUn_JAAHUQ010001100v1	42338	A	G	PASS	intergenic_region	MODIFIER						-1
chrUn_JAAHUQ010001122v1	92732	G	T	PASS	intergenic_region	MODIFIER						-1
chrUn_JAAHUQ010001122v1	92768	A	T	PASS	intergenic_region	MODIFIER						-1
chrUn_JAAHUQ010001122v1	92797	A	G	PASS	intergenic_region	MODIFIER						-1
chrUn_JAAHUQ010001146v1	8514	A	G	PASS	intergenic_region	MODIFIER						-1
chrUn_JAAHUQ010001146v1	18796	G	A	PASS	intergenic_region	MODIFIER						-1
chrUn_JAAHUQ010001146v1	39803	C	T	PASS	intergenic_region	MODIFIER						-1
chrUn_JAAHUQ010001146v1	45441	A	T	PASS	intergenic_region	MODIFIER						-1
chrUn_JAAHUQ010001181v1	71557	TC	T	PASS	intergenic_region	MODIFIER						-1
chrUn_JAAHUQ010001183v1	185813	A	C	PASS	intergenic_region	MODIFIER						-1
chrUn_JAAHUQ010001217v1	82736	T	A	PASS	intergenic_region	MODIFIER						-1
chrUn_JAAHUQ010001217v1	87988	G	T	PASS	intergenic_region	MODIFIER						-1
chrUn_JAAHUQ010001218v1	25930	A	T	PASS	intergenic_region	MODIFIER						-1
chrUn_JAAHUQ010001219v1	46108	C	A	PASS	intergenic_region	MODIFIER						-1
chrUn_JAAHUQ010001259v1	8972	C	CG	PASS	intergenic_region	MODIFIER						-1
chrUn_JAAHUQ010001259v1	31354	G	A	PASS	intergenic_region	MODIFIER						-1
chrUn_JAAHUQ010001259v1	31369	C	A	PASS	intergenic_region	MODIFIER						-1
chrUn_JAAHUQ010001261v1	42595	C	A	PASS	intergenic_region	MODIFIER						-1
chrUn_JAAHUQ010001262v1	59244	G	C	PASS	intergenic_region	MODIFIER						-1
chrUn_JAAHUQ010001262v1	65416	G	A	PASS	intergenic_region	MODIFIER						-1
chrUn_JAAHUQ010001272v1	21129	A	T	PASS	intergenic_region	MODIFIER						-1
chrUn_JAAHUQ010001318v1	26204	C	T	PASS	intergenic_region	MODIFIER						-1
chrUn_JAAHUQ010001341v1	19274	C	G	PASS	intergenic_region	MODIFIER						-1
chrUn_JAAHUQ010001341v1	19293	C	G	PASS	intergenic_region	MODIFIER						-1
chrUn_JAAHUQ010001368v1	15645	G	A	PASS	intergenic_region	MODIFIER						-1
chrUn_JAAHUQ010001382v1	29364	C	T	PASS	intergenic_region	MODIFIER						-1
chrUn_JAAHUQ010001444v1	50274	T	C	PASS	intergenic_region	MODIFIER						-1
chrUn_JAAHUQ010001450v1	41935	G	A	PASS	intergenic_region	MODIFIER						-1
chrUn_JAAHUQ010001453v1	8195	TGAATC	T	PASS	intergenic_region	MODIFIER						-1
chrUn_JAAHUQ010001453v1	27243	TGTTA	T	PASS	intergenic_region	MODIFIER						-1
chrUn_JAAHUQ010001453v1	27250	G	T	PASS	intergenic_region	MODIFIER						-1
chrUn_JAAHUQ010001503v1	29241	T	C	PASS	intergenic_region	MODIFIER						-1
chrUn_JAAHUQ010001503v1	29282	C	T	PASS	intergenic_region	MODIFIER						-1
chrUn_JAAHUQ010001518v1	22059	GA	G	PASS	intergenic_region	MODIFIER						-1
chrUn_JAAHUQ010001529v1	59269	A	C	PASS	intergenic_region	MODIFIER						-1
chrUn_JAAHUQ010001547v1	13530	A	C	PASS	intergenic_region	MODIFIER						-1
chrUn_JAAHUQ010001547v1	22843	G	A	PASS	intergenic_region	MODIFIER						-1
chrUn_JAAHUQ010001566v1	33878	G	T	PASS	intergenic_region	MODIFIER						-1
chrUn_JAAHUQ010001566v1	64767	T	A	PASS	intergenic_region	MODIFIER						-1
chrUn_JAAHUQ010001577v1	42620	T	G	PASS	intergenic_region	MODIFIER						-1
chrUn_JAAHUQ010001630v1	16554	G	A	PASS	intergenic_region	MODIFIER						-1
chrUn_JAAHUQ010001630v1	16577	A	G	PASS	intergenic_region	MODIFIER						-1
chrUn_JAAHUQ010001630v1	16640	G	A	PASS	intergenic_region	MODIFIER						-1
chrUn_JAAHUQ010001630v1	16678	C	A	PASS	intergenic_region	MODIFIER						-1
chrUn_JAAHUQ010001630v1	102121	G	A	PASS	intergenic_region	MODIFIER						-1
chrUn_JAAHUQ010001634v1	39686	C	G	PASS	intergenic_region	MODIFIER						-1
chrUn_JAAHUQ010001634v1	39690	T	G	PASS	intergenic_region	MODIFIER						-1
chrUn_JAAHUQ010001634v1	39691	G	T	PASS	intergenic_region	MODIFIER						-1
chrUn_JAAHUQ010001634v1	39699	G	T	PASS	intergenic_region	MODIFIER						-1
chrUn_JAAHUQ010001634v1	39700	T	G	PASS	intergenic_region	MODIFIER						-1
chrUn_JAAHUQ010001642v1	64912	T	C	PASS	intergenic_region	MODIFIER						-1
chrUn_JAAHUQ010001651v1	41889	T	A	PASS	intergenic_region	MODIFIER						-1
chrUn_JAAHUQ010001691v1	7041	T	TG	PASS	intergenic_region	MODIFIER						-1
chrUn_JAAHUQ010001696v1	18452	A	T	PASS	intergenic_region	MODIFIER						-1
chrUn_JAAHUQ010001710v1	23781	C	A	PASS	intergenic_region	MODIFIER						-1
chrUn_JAAHUQ010001743v1	23534	C	T	PASS	intergenic_region	MODIFIER						-1
chrUn_JAAHUQ010001744v1	24959	GT	G	PASS	intergenic_region	MODIFIER						-1
chrUn_JAAHUQ010001744v1	24961	T	A	PASS	intergenic_region	MODIFIER						-1
chrUn_JAAHUQ010001745v1	31799	TG	T	PASS	intergenic_region	MODIFIER						-1
chrUn_JAAHUQ010001745v1	31807	G	T	PASS	intergenic_region	MODIFIER						-1
chrUn_JAAHUQ010001745v1	31810	A	G	PASS	intergenic_region	MODIFIER						-1
chrUn_JAAHUQ010001748v1	34478	TG	T	PASS	intergenic_region	MODIFIER						-1
chrUn_JAAHUQ010001788v1	31653	GT	G	PASS	intergenic_region	MODIFIER						-1
chrUn_JAAHUQ010001788v1	31661	G	T	PASS	intergenic_region	MODIFIER						-1
chrUn_JAAHUQ010001788v1	31683	T	A	PASS	intergenic_region	MODIFIER						-1
chrUn_JAAHUQ010001788v1	31700	T	A	PASS	intergenic_region	MODIFIER						-1
chrUn_JAAHUQ010001788v1	114465	G	A	PASS	intergenic_region	MODIFIER						-1
chrUn_JAAHUQ010001794v1	7572	T	C	PASS	intergenic_region	MODIFIER						-1
chrUn_JAAHUQ010001794v1	7597	T	G	PASS	intergenic_region	MODIFIER						-1
chrUn_JAAHUQ010001794v1	7634	G	GA	PASS	intergenic_region	MODIFIER						-1
chrUn_JAAHUQ010001814v1	24845	C	T	PASS	intergenic_region	MODIFIER						-1
chrUn_JAAHUQ010001815v1	19838	G	A	PASS	intergenic_region	MODIFIER						-1
chrUn_JAAHUQ010001818v1	6838	C	T	PASS	intergenic_region	MODIFIER						-1
chrUn_JAAHUQ010001827v1	29970	A	G	PASS	intergenic_region	MODIFIER						-1
chrUn_JAAHUQ010001829v1	92374	A	T	PASS	intergenic_region	MODIFIER						-1
chrUn_JAAHUQ010001829v1	92384	A	T	PASS	intergenic_region	MODIFIER						-1
chrUn_JAAHUQ010001863v1	45835	G	A	PASS	intergenic_region	MODIFIER						-1
chrUn_JAAHUQ010001871v1	49085	AG	A	PASS	intergenic_region	MODIFIER						-1
chrUn_JAAHUQ010001875v1	17264	T	G	PASS	intergenic_region	MODIFIER						-1
chrUn_JAAHUQ010001890v1	49018	G	T	PASS	intergenic_region	MODIFIER						-1
chrUn_JAAHUQ010001936v1	35230	T	C	PASS	intergenic_region	MODIFIER						-1
chrUn_JAAHUQ010001989v1	11327	A	C	PASS	intergenic_region	MODIFIER						-1
chrUn_JAAHUQ010001989v1	11449	A	T	PASS	intergenic_region	MODIFIER						-1
chrUn_JAAHUQ010002000v1	30326	C	T	PASS	intergenic_region	MODIFIER						-1
chrUn_JAAHUQ010002000v1	30354	T	C	PASS	intergenic_region	MODIFIER						-1
chrUn_JAAHUQ010002002v1	15852	C	T	PASS	intergenic_region	MODIFIER						-1
chrUn_JAAHUQ010002020v1	42802	C	G	PASS	intergenic_region	MODIFIER						-1
chrUn_JAAHUQ010002020v1	42809	G	T	PASS	intergenic_region	MODIFIER						-1
chrUn_JAAHUQ010002020v1	42829	G	C	PASS	intergenic_region	MODIFIER						-1
chrUn_JAAHUQ010002020v1	42832	C	G	PASS	intergenic_region	MODIFIER						-1
chrUn_JAAHUQ010002020v1	42834	A	G	PASS	intergenic_region	MODIFIER						-1
chrUn_JAAHUQ010002020v1	42856	C	T	PASS	intergenic_region	MODIFIER						-1
chrUn_JAAHUQ010002020v1	42858	T	C	PASS	intergenic_region	MODIFIER						-1
chrUn_JAAHUQ010002020v1	42859	A	AT	PASS	intergenic_region	MODIFIER						-1
chrUn_JAAHUQ010002039v1	22953	T	G	PASS	intergenic_region	MODIFIER						-1
chrUn_JAAHUQ010002039v1	22954	C	A	PASS	intergenic_region	MODIFIER						-1
chrUn_JAAHUQ010002044v1	25509	A	T	PASS	intergenic_region	MODIFIER						-1
chrUn_JAAHUQ010002047v1	36372	C	T	PASS	intergenic_region	MODIFIER						-1
chrUn_JAAHUQ010002118v1	8820	C	CT	PASS	intergenic_region	MODIFIER						-1
chrUn_JAAHUQ010002120v1	28953	G	C	PASS	intergenic_region	MODIFIER						-1
chrUn_JAAHUQ010002150v1	20361	CTCTCTCTCTGTG	C	PASS	intergenic_region	MODIFIER						-1
chrUn_JAAHUQ010002170v1	39149	T	C	PASS	intergenic_region	MODIFIER						-1
chrUn_JAAHUQ010002182v1	38639	T	G	PASS	intergenic_region	MODIFIER						-1
chrUn_JAAHUQ010002197v1	17313	T	A	PASS	intergenic_region	MODIFIER						-1
chrUn_JAAHUQ010002203v1	35277	A	G	PASS	intergenic_region	MODIFIER						-1
chrUn_JAAHUQ010002218v1	26449	A	C	PASS	intergenic_region	MODIFIER						-1
chrUn_JAAHUQ010002218v1	26467	C	G	PASS	intergenic_region	MODIFIER						-1
chrUn_JAAHUQ010002218v1	26476	T	A	PASS	intergenic_region	MODIFIER						-1
chrUn_JAAHUQ010002223v1	14216	A	C	PASS	intergenic_region	MODIFIER						-1
chrUn_JAAHUQ010002232v1	25920	G	T	PASS	intergenic_region	MODIFIER						-1
chrUn_JAAHUQ010002233v1	18810	T	G	PASS	intergenic_region	MODIFIER						-1
chrUn_JAAHUQ010002236v1	34420	A	C	PASS	intergenic_region	MODIFIER						-1
chrUn_JAAHUQ010002239v1	25754	A	T	PASS	intergenic_region	MODIFIER						-1
chrUn_JAAHUQ010002245v1	29084	A	C	PASS	intergenic_region	MODIFIER						-1
chrUn_JAAHUQ010002250v1	16354	A	G	PASS	intergenic_region	MODIFIER						-1
chrUn_JAAHUQ010002250v1	20109	G	C	VQSRTrancheSNP99.90to100.00	intergenic_region	MODIFIER						-1
chrUn_JAAHUQ010002250v1	20110	A	C	VQSRTrancheSNP99.90to100.00	intergenic_region	MODIFIER						-1
chrUn_JAAHUQ010002250v1	20112	G	GT	PASS	intergenic_region	MODIFIER						-1
chrUn_JAAHUQ010002251v1	14749	C	T	PASS	intergenic_region	MODIFIER						-1
chrUn_JAAHUQ010002253v1	3285	G	T	PASS	intergenic_region	MODIFIER						-1
chrUn_JAAHUQ010002278v1	51315	G	T	PASS	intergenic_region	MODIFIER						-1
chrUn_JAAHUQ010002288v1	46411	C	G	PASS	intergenic_region	MODIFIER						-1
chrUn_JAAHUQ010002316v1	15196	AGT	A	PASS	intergenic_region	MODIFIER						-1
chrUn_JAAHUQ010002316v1	15206	C	G	PASS	intergenic_region	MODIFIER						-1
chrUn_JAAHUQ010002316v1	15275	C	A	PASS	intergenic_region	MODIFIER						-1
chrUn_JAAHUQ010002316v1	15278	C	A	PASS	intergenic_region	MODIFIER						-1
chrUn_JAAHUQ010002316v1	21833	G	T	PASS	intergenic_region	MODIFIER						-1
chrUn_JAAHUQ010002319v1	37792	G	A	PASS	intergenic_region	MODIFIER						-1
chrUn_JAAHUQ010002319v1	37793	G	T	PASS	intergenic_region	MODIFIER						-1
chrUn_JAAHUQ010002319v1	37833	AG	A	PASS	intergenic_region	MODIFIER						-1
chrUn_JAAHUQ010002326v1	15549	C	T	PASS	intergenic_region	MODIFIER						-1
chrUn_JAAHUQ010002333v1	31620	T	A	PASS	intergenic_region	MODIFIER						-1
chrUn_JAAHUQ010002333v1	31629	G	A	PASS	intergenic_region	MODIFIER						-1
chrUn_JAAHUQ010002333v1	31951	G	T	PASS	intergenic_region	MODIFIER						-1
chrUn_JAAHUQ010002349v1	15237	T	A	PASS	intergenic_region	MODIFIER						-1
chrUn_JAAHUQ010002349v1	15244	G	A	PASS	intergenic_region	MODIFIER						-1
chrUn_JAAHUQ010002349v1	15245	A	C	PASS	intergenic_region	MODIFIER						-1
chrUn_JAAHUQ010002349v1	15252	T	C	PASS	intergenic_region	MODIFIER						-1
chrUn_JAAHUQ010002363v1	33300	C	G	PASS	intergenic_region	MODIFIER						-1
chrUn_JAAHUQ010002363v1	33412	A	C	PASS	intergenic_region	MODIFIER						-1
chrUn_JAAHUQ010002369v1	6689	A	AC	PASS	intergenic_region	MODIFIER						-1
chrUn_JAAHUQ010002373v1	5778	G	A	PASS	intergenic_region	MODIFIER						-1
chrUn_JAAHUQ010002392v1	24176	G	A	PASS	intergenic_region	MODIFIER						-1
chrUn_JAAHUQ010002407v1	40895	G	A	PASS	intergenic_region	MODIFIER						-1
chrUn_JAAHUQ010002411v1	6181	A	T	PASS	intergenic_region	MODIFIER						-1
chrUn_JAAHUQ010002411v1	20220	C	T	PASS	intergenic_region	MODIFIER						-1
chrUn_JAAHUQ010002450v1	36292	A	ACTG	PASS	intergenic_region	MODIFIER						-1
chrUn_JAAHUQ010002456v1	26439	T	TGTGTGTGTGTG	PASS	intergenic_region	MODIFIER						-1
chrUn_JAAHUQ010002458v1	4311	G	T	PASS	intergenic_region	MODIFIER						-1
chrUn_JAAHUQ010002458v1	4333	A	G	PASS	intergenic_region	MODIFIER						-1
chrUn_JAAHUQ010002458v1	6019	G	C	PASS	intergenic_region	MODIFIER						-1
chrUn_JAAHUQ010002458v1	41379	T	A	PASS	intergenic_region	MODIFIER						-1
chrUn_JAAHUQ010002458v1	41455	C	G	PASS	intergenic_region	MODIFIER						-1
chrUn_JAAHUQ010002462v1	14789	C	T	PASS	intergenic_region	MODIFIER						-1
chrUn_JAAHUQ010002517v1	23319	G	T	PASS	intergenic_region	MODIFIER						-1
chrUn_JAAHUQ010002517v1	27133	G	C	PASS	intergenic_region	MODIFIER						-1
chrUn_JAAHUQ010002517v1	27158	G	A	PASS	intergenic_region	MODIFIER						-1
chrUn_JAAHUQ010002519v1	20131	A	AT	PASS	intergenic_region	MODIFIER						-1
chrUn_JAAHUQ010002546v1	45738	C	T	PASS	intergenic_region	MODIFIER						-1
chrUn_JAAHUQ010002551v1	33216	AT	A	PASS	intergenic_region	MODIFIER						-1
chrUn_JAAHUQ010002551v1	34141	A	C	PASS	intergenic_region	MODIFIER						-1
chrUn_JAAHUQ010002554v1	24036	T	A	PASS	intergenic_region	MODIFIER						-1
chrUn_JAAHUQ010002557v1	77228	G	T	PASS	intergenic_region	MODIFIER						-1
chrUn_JAAHUQ010002566v1	27802	G	A	PASS	intergenic_region	MODIFIER						-1
chrUn_JAAHUQ010002573v1	30259	T	A	PASS	intergenic_region	MODIFIER						-1
chrUn_JAAHUQ010002573v1	30260	C	A	PASS	intergenic_region	MODIFIER						-1
chrUn_JAAHUQ010002573v1	30262	T	A	PASS	intergenic_region	MODIFIER						-1
chrUn_JAAHUQ010002573v1	30268	G	A	PASS	intergenic_region	MODIFIER						-1
chrUn_JAAHUQ010002573v1	30270	CGAAA	C	PASS	intergenic_region	MODIFIER						-1
chrUn_JAAHUQ010002573v1	30323	C	T	PASS	intergenic_region	MODIFIER						-1
chrUn_JAAHUQ010002573v1	30324	G	A	PASS	intergenic_region	MODIFIER						-1
chrUn_JAAHUQ010002591v1	30695	G	C	PASS	intergenic_region	MODIFIER						-1
chrUn_JAAHUQ010002592v1	13101	C	G	PASS	intergenic_region	MODIFIER						-1
chrUn_JAAHUQ010002592v1	33267	G	A	PASS	intergenic_region	MODIFIER						-1
chrUn_JAAHUQ010002627v1	18215	T	C	PASS	intergenic_region	MODIFIER						-1
chrUn_JAAHUQ010002628v1	25981	G	C	PASS	intergenic_region	MODIFIER						-1
chrUn_JAAHUQ010002628v1	25983	C	T	PASS	intergenic_region	MODIFIER						-1
chrUn_JAAHUQ010002638v1	62121	A	T	PASS	intergenic_region	MODIFIER						-1
chrUn_JAAHUQ010002638v1	62122	T	A	PASS	intergenic_region	MODIFIER						-1
chrUn_JAAHUQ010002638v1	62129	TAA	T	PASS	intergenic_region	MODIFIER						-1
chrUn_JAAHUQ010002639v1	26091	G	T	PASS	intergenic_region	MODIFIER						-1
chrUn_JAAHUQ010002642v1	10441	G	C	PASS	intergenic_region	MODIFIER						-1
chrUn_JAAHUQ010002642v1	10446	G	T	PASS	intergenic_region	MODIFIER						-1
chrUn_JAAHUQ010002642v1	18719	G	C	PASS	intergenic_region	MODIFIER						-1
chrUn_JAAHUQ010002642v1	18794	C	T	PASS	intergenic_region	MODIFIER						-1
chrUn_JAAHUQ010002642v1	18807	AT	A	PASS	intergenic_region	MODIFIER						-1
chrUn_JAAHUQ010002642v1	18817	A	C	PASS	intergenic_region	MODIFIER						-1
chrUn_JAAHUQ010002651v1	7022	TGGTCAAAGTGGGGCGCA	T	PASS	intergenic_region	MODIFIER						-1
chrUn_JAAHUQ010002652v1	16963	C	A	PASS	intergenic_region	MODIFIER						-1
chrUn_JAAHUQ010002660v1	20685	C	A	PASS	intergenic_region	MODIFIER						-1
chrUn_JAAHUQ010002660v1	20750	G	A	PASS	intergenic_region	MODIFIER						-1
chrUn_JAAHUQ010002660v1	20761	T	A	PASS	intergenic_region	MODIFIER						-1
chrUn_JAAHUQ010002712v1	10022	G	T	PASS	intergenic_region	MODIFIER						-1
chrUn_JAAHUQ010002740v1	15755	G	C	PASS	intergenic_region	MODIFIER						-1
chrUn_JAAHUQ010002740v1	15756	G	A	PASS	intergenic_region	MODIFIER						-1
chrUn_JAAHUQ010002740v1	15758	C	T	PASS	intergenic_region	MODIFIER						-1
chrUn_JAAHUQ010002742v1	3410	T	C	PASS	intergenic_region	MODIFIER						-1
chrUn_JAAHUQ010002745v1	27	G	A	PASS	intergenic_region	MODIFIER						-1
chrUn_JAAHUQ010002745v1	35	C	T	PASS	intergenic_region	MODIFIER						-1
chrUn_JAAHUQ010002753v1	22202	T	A	PASS	intergenic_region	MODIFIER						-1
chrUn_JAAHUQ010002759v1	8978	C	T	PASS	intergenic_region	MODIFIER						-1
chrUn_JAAHUQ010002768v1	18231	A	C	PASS	intergenic_region	MODIFIER						-1
chrUn_JAAHUQ010002770v1	14265	G	T	PASS	intergenic_region	MODIFIER						-1
chrUn_JAAHUQ010002770v1	14361	C	A	PASS	intergenic_region	MODIFIER						-1
chrUn_JAAHUQ010002770v1	14393	A	G	PASS	intergenic_region	MODIFIER						-1
chrUn_JAAHUQ010002770v1	30661	T	C	PASS	intergenic_region	MODIFIER						-1
chrUn_JAAHUQ010002775v1	28959	G	GT	PASS	intergenic_region	MODIFIER						-1
chrUn_MU018704v1	499399	G	T	PASS	intergenic_region	MODIFIER						-1
chrUn_MU018705v1	629516	GT	G	PASS	intergenic_region	MODIFIER						-1
chrUn_MU018705v1	705187	C	T	PASS	intergenic_region	MODIFIER						-1
chrUn_MU018705v1	827322	T	C	PASS	intergenic_region	MODIFIER						-1
chrUn_MU018706v1	13740	G	C	PASS	intergenic_region	MODIFIER						-1
chrUn_MU018706v1	13754	G	T	PASS	intergenic_region	MODIFIER						-1
chrUn_MU018706v1	85295	A	T	PASS	intergenic_region	MODIFIER						-1
chrUn_MU018706v1	176090	G	A	PASS	intergenic_region	MODIFIER						-1
chrUn_MU018709v1	349677	C	A	PASS	intergenic_region	MODIFIER						-1
chrUn_MU018710v1	11196	A	T	PASS	intergenic_region	MODIFIER						-1
chrUn_MU018710v1	64000	G	T	PASS	intergenic_region	MODIFIER						-1
chrUn_MU018710v1	237017	C	A	PASS	intergenic_region	MODIFIER						-1
chrUn_MU018710v1	237019	G	T	PASS	intergenic_region	MODIFIER						-1
chrUn_MU018710v1	237027	A	T	PASS	intergenic_region	MODIFIER						-1
chrUn_MU018710v1	237038	A	C	PASS	intergenic_region	MODIFIER						-1
chrUn_MU018712v1	361952	C	G	PASS	intergenic_region	MODIFIER						-1
chrUn_MU018713v1	92926	A	T	PASS	intergenic_region	MODIFIER						-1
chrUn_MU018717v1	172349	C	A	PASS	intergenic_region	MODIFIER						-1
chrUn_MU018717v1	174122	C	G	PASS	intergenic_region	MODIFIER						-1
chrUn_MU018718v1	401282	A	C	PASS	intergenic_region	MODIFIER						-1
chrUn_MU018718v1	431622	G	A	PASS	intergenic_region	MODIFIER						-1
chrUn_MU018718v1	431849	A	T	PASS	intergenic_region	MODIFIER						-1
chrUn_MU018719v1	77335	T	C	PASS	intergenic_region	MODIFIER						-1
chrUn_MU018720v1	67744	G	T	PASS	intergenic_region	MODIFIER						-1
chrUn_MU018721v1	11729	C	T	PASS	intergenic_region	MODIFIER						-1
chrUn_MU018722v1	204859	C	A	PASS	intergenic_region	MODIFIER						-1
chrUn_MU018723v1	135042	G	A	PASS	intergenic_region	MODIFIER						-1
chrUn_MU018723v1	177312	A	ACTCT	PASS	intergenic_region	MODIFIER						-1
chrUn_MU018725v1	260145	T	A	PASS	intergenic_region	MODIFIER						-1
chrUn_MU018725v1	260149	TTTCTA	T	PASS	intergenic_region	MODIFIER						-1
chrUn_MU018725v1	260219	G	A	PASS	intergenic_region	MODIFIER						-1
chrUn_MU018726v1	156108	T	A	PASS	intergenic_region	MODIFIER						-1
chrUn_MU018728v1	156165	C	T	PASS	intergenic_region	MODIFIER						-1
chrUn_MU018729v1	31755	A	T	PASS	intergenic_region	MODIFIER						-1
chrUn_MU018729v1	31756	A	G	PASS	intergenic_region	MODIFIER						-1
chrUn_MU018729v1	104557	A	G	PASS	intergenic_region	MODIFIER						-1
chrUn_MU018729v1	104559	C	T	PASS	intergenic_region	MODIFIER						-1
chrUn_MU018739v1	102059	G	T	PASS	intergenic_region	MODIFIER						-1
chrUn_MU018739v1	191997	A	C	PASS	intergenic_region	MODIFIER						-1
chrUn_MU018739v1	192265	A	G	PASS	intergenic_region	MODIFIER						-1
chrUn_MU018740v1	255772	G	A	PASS	intergenic_region	MODIFIER						-1
chrUn_MU018741v1	60563	CCA	C	PASS	intergenic_region	MODIFIER						-1
chrUn_MU018742v1	155687	T	A	PASS	intergenic_region	MODIFIER						-1
chrUn_MU018742v1	200413	T	A	PASS	intergenic_region	MODIFIER						-1
chrUn_MU018742v1	200429	C	A	PASS	intergenic_region	MODIFIER						-1
chrUn_MU018742v1	200432	G	T	PASS	intergenic_region	MODIFIER						-1
chrUn_MU018743v1	38154	G	A	PASS	intergenic_region	MODIFIER						-1
chrUn_MU018744v1	198117	A	C	PASS	intergenic_region	MODIFIER						-1
chrUn_MU018744v1	198130	G	A	PASS	intergenic_region	MODIFIER						-1
chrUn_MU018744v1	198203	TG	T	PASS	intergenic_region	MODIFIER						-1
chrUn_MU018745v1	57568	G	T	PASS	intergenic_region	MODIFIER						-1
chrUn_MU018745v1	57572	G	T	PASS	intergenic_region	MODIFIER						-1
chrUn_MU018745v1	57642	T	G	PASS	intergenic_region	MODIFIER						-1
chrUn_MU018747v1	43155	TG	T	PASS	intergenic_region	MODIFIER						-1
chrUn_MU018747v1	43380	A	G	PASS	intergenic_region	MODIFIER						-1
chrUn_MU018748v1	10997	C	T	PASS	intergenic_region	MODIFIER						-1
chrUn_MU018748v1	127922	T	A	PASS	intergenic_region	MODIFIER						-1
chrUn_MU018748v1	142493	G	A	PASS	intergenic_region	MODIFIER						-1
chrUn_MU018748v1	222529	A	G	PASS	intergenic_region	MODIFIER						-1
chrUn_MU018749v1	173213	G	C	PASS	intergenic_region	MODIFIER						-1
chrUn_MU018749v1	173245	C	T	PASS	intergenic_region	MODIFIER						-1
chrUn_MU018749v1	175279	A	C	PASS	intergenic_region	MODIFIER						-1
chrUn_MU018750v1	58156	G	A	PASS	intergenic_region	MODIFIER						-1
chrUn_MU018750v1	84691	T	C	PASS	intergenic_region	MODIFIER						-1
chrUn_MU018750v1	90648	C	G	PASS	intergenic_region	MODIFIER						-1
chrUn_MU018750v1	91698	T	A	PASS	intergenic_region	MODIFIER						-1
chrUn_MU018750v1	96949	G	T	PASS	intergenic_region	MODIFIER						-1
chrUn_MU018750v1	227790	C	A	PASS	intergenic_region	MODIFIER						-1
chrUn_MU018750v1	230544	G	C	PASS	intergenic_region	MODIFIER						-1
chrUn_MU018750v1	327440	G	A	PASS	intergenic_region	MODIFIER						-1
chrUn_MU018751v1	58018	G	A	PASS	intergenic_region	MODIFIER						-1
chrUn_MU018751v1	145959	C	G	PASS	intergenic_region	MODIFIER						-1
chrUn_MU018751v1	145964	G	A	PASS	intergenic_region	MODIFIER						-1
chrUn_MU018755v1	142682	C	T	PASS	intergenic_region	MODIFIER						-1
chrUn_MU018755v1	142763	C	A	PASS	intergenic_region	MODIFIER						-1
chrUn_MU018755v1	142766	C	G	PASS	intergenic_region	MODIFIER						-1
chrUn_MU018755v1	142784	G	A	PASS	intergenic_region	MODIFIER						-1
chrUn_MU018755v1	142792	T	G	PASS	intergenic_region	MODIFIER						-1
chrUn_MU018757v1	102209	T	C	PASS	intergenic_region	MODIFIER						-1
chrUn_MU018758v1	801	C	CG	PASS	intergenic_region	MODIFIER						-1
chrUn_MU018758v1	807	C	G	PASS	intergenic_region	MODIFIER						-1
chrUn_MU018758v1	823	C	A	PASS	intergenic_region	MODIFIER						-1
chrUn_MU018758v1	19010	T	C	PASS	intergenic_region	MODIFIER						-1
chrUn_MU018759v1	7157	G	T	PASS	intergenic_region	MODIFIER						-1
chrUn_MU018759v1	7199	G	A	PASS	intergenic_region	MODIFIER						-1
chrUn_MU018759v1	7206	A	T	PASS	intergenic_region	MODIFIER						-1
chrUn_MU018759v1	47993	C	T	PASS	intergenic_region	MODIFIER						-1
chrUn_MU018759v1	48006	C	G	PASS	intergenic_region	MODIFIER						-1
chrUn_MU018759v1	48132	C	T	PASS	intergenic_region	MODIFIER						-1
chrUn_MU018759v1	69046	GAGATTTTAACACCCACCCACTTATGGCAATGGACCGATCGTCTATGCAAAAAATCAACAGGGGAATAATAGCTCTGACACACTGGACCACAGAGACTCAACAGATATAGTCTGAACATTTCAACCTAAAGCAGAATACACATTCCTTTCAAGTGCACATGGGACATTCTCCAGAACAGATCATATCATGGGCCACAAATCAGCCCTCAACAGGTACAACAGGTAGA	G	PASS	intergenic_region	MODIFIER						-1
chrUn_MU018762v1	189970	A	T	PASS	intergenic_region	MODIFIER						-1
[truncated: 30 more rows]

## Sheet: Summary of filtering steps
Filtering step	Number of remaining variants
Homozygous variants in the genome of the sequenced affected dog	2333108
Private homozygous variants in whole genome	956
Private homozygous variants in critical interval	2
Private homozygous protein changing variants in whole genome	2
Private homozygous protein changing variants in critical interval	0a
a The automated variant calling and filtering considered only small variants. As the deletion in RALGAPA1 represents a large structural variant, it was not contained in the vcf-file used for variant filtering.
